# Supplementary material for: The influence of alcohol on genioglossus single motor units in men and women during wakefulness
Source: Exp Physiol. 2022 Dec 19;108(3):491–502. doi: 10.1113/EP090580 (PMC10103883; doi:10.1113/EP090580)
Supplement: Supplementary file 1 — Statistical Summary Document [file EPH-108-491-s003.xlsx]

## Sheet: Statistical Summary Table
Statistical Summary Document
Manuscript Title:	The influence of alcohol on genioglossus single motor units in men and women during wakefulness.
Authors:	Joanne Avraam, Andrew Dawson, Christian L Nicholas, Monika D Fridgant, Feiven Lee Fan, Amanda Kay, Zi Yi Koay, Rachel Greig, Fergal J O’Donoghue, John Trinder1, Amy S Jordan
Animal model used, if applicable:
Underlying hypothesis:	1. That alcohol would reduced the activity (number active or firing rate) of inspiratory phasic and inspiratory tonic motor units whereas expiratory phasic, expiratory tonic and tonic units would be unaffected. 2. That afterdischarge (which has been recenly shown to occur in inspiratory phasic and tonic units) would be reduced following alcohol.
Definitions of ‘n’:	n refers to number of units N refers to number of participants.
Statistical summary table:
Experimental question number	Finding/ conclusion	Experimental location/variable	Mean value	Standard Deviation	n	Exact P value	Figure/table in which data are presented	Units	Data comparisons	Statistical test	Any other experimental factors	Comments
Multiple tests of the same question are shown in different rows		e.g. cortex vs cerebellum or genotype	(or other summary statistic)	(SD)	(value)	If P is considered significant against a stated confidence limit, authors may indicate this in bold.The exact value must be stated unless P is less than 0.0001, in which case < is permitted.			e.g. WT vs KO		e.g. subjects’ age or sex	e.g. observation
1. Is the distribution of units (IP, IT, ET, TT) changed during alcohol consumption?	The disribution of units differed between alcohol and placebo.	Genioglossus Muscle	Placebo n of MUs: ET 29, IP 5, IT 8, TT 26.	na	N=9, n=68	0.013	Table 1	count	Alcohol verus placebo	Chi Square test		More IP and IT units were present during the alcohol condition, opposite to expectations.
			Alcohol n of MUs: ET 22, IP 10, IT 20, TT 15.	na	N=9, n=67
2. is the firing frequency of MUs changed during alcohol consumption?	The frequency of firing did not differ	GG units placebo	21.2	4.2	N=9, n=68	0.089	text	uV	Alcohol verus placebo	Student's t-test		Peak freq
		GG units alcohol	22.4	4.1	N=9, n=67
3. Does overall afterdischarge duration differ between alcohol and placebo?	Afterdischarge did not differ between conditions	GG units placebo - BL	38.2	32.3814	N=9, n=101	Breath p<0.0001; Condition p=0.298, Interaction p=0.155	4	spike per active unit	Alcohol verus placebo	Repeated measures ANOVA (2 conditions x 11 breaths)
		GG units placebo - HOX	45.1648	25.4349
		GG units placebo - HYP	45.7822	25.3735
		GG units placebo - N1	50.7723	25.9279
		GG units placebo - N2	50.8713	27.7956
		GG units placebo - N3	47.6436	29.1944
		GG units placebo - N4	48.8713	31.5435
		GG units placebo - N5	46.505	32.4865
		GG units placebo - N6	45.8317	34.6506
		GG units placebo - N7	45.5941	36.4322
		GG units placebo - N8	43.4356	38.0041	N=9, n=88
		GG units alcohol - BL	40.9792	30.78
		GG units alcohol - HOX	50.464	22.0571
		GG units alcohol - HYP	50.7727	22.5234
		GG units alcohol - N1	50.3977	25.0235
		GG units alcohol - N2	51.5909	28.0191
		GG units alcohol - N3	57.6136	43.3145
		GG units alcohol - N4	49.9091	28.0917
		GG units alcohol - N5	51.1136	26.5769
		GG units alcohol - N6	53.1591	28.1339
		GG units alcohol - N7	48.5341	26.6117
		GG units alcohol - N8	47.3636	30.3338
4. Does afterdischarge differ between conditions in ET units?	ET Afterdischarge did not differ between conditions	GG units placebo - BL	18.6534	9.15349	N=8, n=35	Breath p=0.004; Condition p=0.924, Interaction p=0.236	5	uV	Alcohol verus placebo	Repeated measures ANOVA (2 conditions x 11 breaths)
		GG units placebo - HOX	20.012	5.97423
		GG units placebo - HYP	19.6126	6.142
		GG units placebo - N1	18.974	7.78324
		GG units placebo - N2	19.9966	7.31566
		GG units placebo - N3	19.6483	7.72803
		GG units placebo - N4	19.3969	7.61219
		GG units placebo - N5	19.7957	8.90422
		GG units placebo - N6	18.4877	8.98045
		GG units placebo - N7	18.476	8.45579
		GG units placebo - N8	16.7811	9.4945
		GG units alcohol - BL	15.0888	11.1204	N=6, n=32
		GG units alcohol - HOX	20.7639	6.71229
		GG units alcohol - HYP	21.2269	6.74683
		GG units alcohol - N1	21.1033	6.74911
		GG units alcohol - N2	19.9337	7.31246
		GG units alcohol - N3	19.5722	8.91964
		GG units alcohol - N4	19.308	8.622
		GG units alcohol - N5	19.7699	7.65889
		GG units alcohol - N6	19.7287	7.35701
		GG units alcohol - N7	17.8346	8.60477
		GG units alcohol - N8	17.1837	9.56272
5. Does afterdischarge differ between conditions in TT units?	TT Afterdischarge did not differ between conditions	GG units placebo - BL	17.867	8.27871	N=8, n=30	Breath p=0.113; Condition p=0.015, Interaction p=0.361	5	uV	Alcohol verus placebo	Repeated measures ANOVA (2 conditions x 11 breaths)
		GG units placebo - HOX	18.493	7.53265
		GG units placebo - HYP	19.2047	8.05372
		GG units placebo - N1	20.3733	7.63182
		GG units placebo - N2	19.7017	6.78973
		GG units placebo - N3	18.9797	7.50501
		GG units placebo - N4	18.8633	7.07459
		GG units placebo - N5	18.8363	7.94656
		GG units placebo - N6	18.3073	7.61327
		GG units placebo - N7	17.4287	8.59301
		GG units placebo - N8	16.6537	9.43483
		GG units alcohol - BL	20.0904	8.05595	N=6, n=17
		GG units alcohol - HOX	23.2688	3.71678
		GG units alcohol - HYP	23.0118	4.28188
		GG units alcohol - N1	23.3876	3.59821
		GG units alcohol - N2	23.4964	3.53283
		GG units alcohol - N3	23.2481	3.40738
		GG units alcohol - N4	23.2292	4.80004
		GG units alcohol - N5	23.249	4.3693
		GG units alcohol - N6	24.0196	3.63964
		GG units alcohol - N7	23.7402	3.82014
		GG units alcohol - N8	22.6542	3.69262
6. Does afterdischarge differ between conditions in IT units?	IT Afterdischarge did differ between conditions	GG units placebo - BL	10.81	10.6564	N=4, n=14	Breath p<0.0001; Condition p=0.004, Interaction p=0.001	5	uV	Alcohol verus placebo	Repeated measures ANOVA (2 conditions x 11 breaths)
		GG units placebo - HOX	21.6086	3.49176
		GG units placebo - HYP	22.355	3.14648
		GG units placebo - N1	21.45	3.04898
		GG units placebo - N2	21.6729	1.60759
		GG units placebo - N3	22.175	3.14806
		GG units placebo - N4	21.9193	3.81329
		GG units placebo - N5	20.9336	3.73968
		GG units placebo - N6	19.9207	6.25324
		GG units placebo - N7	19.865	6.18937
		GG units placebo - N8	20.4657	6.49671
		GG units alcohol - BL	21.4243	7.59148	N=4, n=22
		GG units alcohol - HOX	24.0896	2.99797
		GG units alcohol - HYP	24.2379	2.85917
		GG units alcohol - N1	23.7969	3.05054
		GG units alcohol - N2	21.6743	2.78252
		GG units alcohol - N3	23.008	2.26797
		GG units alcohol - N4	22.9005	2.51475
		GG units alcohol - N5	23.8066	2.82985
		GG units alcohol - N6	23.5494	2.08278
		GG units alcohol - N7	23.7311	2.21646
		GG units alcohol - N8	24.001	2.70678
7. Does afterdischarge differ between conditions in IP units?	IP Afterdischarge did not differ between conditions	GG units placebo - BL	19.9395	1.09649	N=4, n=22	Breath p<0.0001; Condition p=0.232, Interaction p=0.002	5	uV	Alcohol verus placebo	Repeated measures ANOVA (2 conditions x 11 breaths)
		GG units placebo - HOX	19.1209	3.25804
		GG units placebo - HYP	20.2127	4.28169
		GG units placebo - N1	21.5555	3.53775
		GG units placebo - N2	20.8818	3.64076
		GG units placebo - N3	18.8186	2.87812
		GG units placebo - N4	20.97	2.1357
		GG units placebo - N5	18.7277	1.7659
		GG units placebo - N6	16.9486	4.07513
		GG units placebo - N7	16.7395	1.59068
		GG units placebo - N8	16.27	2.86899
		GG units alcohol - BL	20.542	3.49181	N=5, n=16
		GG units alcohol - HOX	20.1315	3.54754
		GG units alcohol - HYP	20.7832	3.57856
		GG units alcohol - N1	20.2281	4.87775
		GG units alcohol - N2	20.7287	2.50606
		GG units alcohol - N3	19.2434	3.34823
		GG units alcohol - N4	17.6854	2.80161
		GG units alcohol - N5	18.8035	2.98407
		GG units alcohol - N6	18.6479	3.41827
		GG units alcohol - N7	17.8224	3.4048
		GG units alcohol - N8	17.5136	3.44325
8. Does alcohol effect global genioglossus activity in men?	GG activity did not differ between conditions in men	GG Peak activity placebo	129.6	66.6	N=7	p=0.752	6	uV	Alcohol verus placebo	paired Students t-test
		GG Peak activity alcohol	122.9	37.2
9. Does alcohol effect global genioglossus activity in women?	GG activity did not differ between conditions in men	GG Peak activity placebo	123.81	39.66	N=8	p=0.568	6	uV	Alcohol verus placebo	paired Students t-test
		GG Peak activity alcohol	116.69	86.27
