# Supplementary material for: The influence of alcohol on genioglossus single motor units in men and women during wakefulness
Source: Exp Physiol. 2022 Dec 19;108(3):491–502. doi: 10.1113/EP090580 (PMC10103883; doi:10.1113/EP090580)
Supplement: Supplementary file 3 — Raw data [file EPH-108-491-s002.xlsx]

## Sheet: Participants
ID	Gender	Session	Age	Height (m)	Weight (kg)	BMI	Condition
02YN	F	1	19	1.52	54.8	23.7188	Placebo
02YN	F	1	19	1.52	54.7	23.6756	Alcohol
03FR	M	1	20	1.8	72.7	22.4383	Placebo
03FR	M	2	20	1.8	71.7	22.1296	Alcohol
04VS	F	1	19	1.58	50.8	20.3493	Placebo
04VS	F	2	20	1.58	49.6	19.8686	Alcohol
05YW	F	1	22	1.65	55.8	20.4959	Placebo
05YW	F	2	22	1.65	55.8	20.4959	Alcohol
07JP	M	1	35	1.74	73.8	24.3757	Placebo
07JP	M	2	35	1.74	75.3	24.8712	Alcohol
08DH	F	1	29	1.61	54.9	21.1797	Placebo
08DH	F	2	29	1.61	55.4	21.3726	Alcohol
09DM	M	1	23	1.69	69.4	24.2989	Placebo
09DM	M	2	23	1.69	69.5	24.3339	Alcohol
10NC	M	1	35	1.81	82.8	25.274	Placebo
10NC	M	2	35	1.81	84	25.6402	Alcohol
12KM	F	1	21	1.83	68.3	20.3948	Alcohol
12KM	F	2	21	1.83	68.3	20.3948	Placebo
13GC	M	1	21	1.79	79.9	24.9368	Placebo
13GC	M	2	21	1.79	81.7	25.4986	Alcohol
14RL	M	1	24	1.82	62.4	18.8383	Alcohol
14RL	M	2	24	1.82	62.8	18.9591	Placebo
15GB	F	1	24	1.58	63.2	25.3165	Placebo
15GB	F	2	24	1.58	63	25.2363	Alcohol
16MW	M	1	21	1.85	90	26.2966	Placebo
16MW	M	2	21	1.85	89.9	26.2673	Alcohol
17BL	F	1	22	1.62	59.9	22.8243	Placebo
17BL	F	2	22	1.62	59.6	22.71	Alcohol
18GK	F	1	19	1.76	102	32.9287	Placebo
18GK	F	2	19	1.76	102	32.9287	Alcohol
19HP	F	1	21	1.65	66.3	24.3526	Placebo
19HP	F	2	21	1.65	65.2	23.9486	Alcohol

## Sheet: Baseline Data
Sex	Condition	ID	Average of Int Vi(l/min)	Average of Ti/Ttot	Average of Vt/Ti(l/s)	Average of Int Vt(l)	Average of Fb(Br/min)	Average of PETCO2(Torr)	Average of PIF(l/min)	Average of GG peak (uV)	Average of GG Tonic (uV)
M	Alcohol	07JP	9.81044	0.469	0.348875	0.56575	17.3337	32.5075	28.1698	102.045	75.7404
M	Alcohol	09DM	11.036	0.4542	0.4049	0.50285	21.9832	36.194	32.1339	116.026	92.0044
M	Alcohol	13GC	9.58353	0.460733	0.350733	0.552867	17.3359	43.5043	27.3297	74.0769	56.2492
M	Alcohol	16MW	9.99921	0.446643	0.373286	0.659	15.1949	42.3164	29.9205	125.997	105.318
M	Alcohol	03FR	6.16433	0.272333	0.359667	1.25733	4.703	38.5033	33.269	100.104	70.35
M	Alcohol	10NC	10.7044	0.419308	0.425462	0.744231	14.5785	39.7954	33.1937	182.441	108.752
M	Alcohol	14RL	5.33455	0.297091	0.300636	0.458	11.6443	43.39	26.5191	159.724	85.4895
M	Placebo	07JP	7.87557	0.462143	0.284143	0.508	15.5241	39.6586	24.015	74.5512	57.4459
M	Placebo	09DM	7.434	0.3769	0.33	0.6447	11.8188	39.964	28.2015	134.928	96.1254
M	Placebo	13GC	10.353	0.424556	0.406833	0.558056	18.5826	43.4772	32.3362	108.487	72.1119
M	Placebo	16MW	9.91931	0.412154	0.401923	0.699692	14.2184	42.5115	32.2555	79.4467	60.9058
M	Placebo	03FR	8.20564	0.380182	0.359545	0.691727	12.1161	39.6936	32.0103	95.0091	70.0362
M	Placebo	10NC	10.571	0.408214	0.4325	0.684	15.5816	43.0064	34.059	146.864	100.813
M	Placebo	14RL	7.04108	0.355667	0.32925	0.52675	13.3404	47.5667	25.2358	267.875	99.8687
F	Alcohol	08DH	7.72053	0.409118	0.314471	0.398588	19.3704	33.1606	28.2757	105.287	77.5191
F	Alcohol	15GB	6.878	0.348909	0.328545	0.526636	13.264	38.2827	26.3177	95.3367	61.1346
F	Alcohol	17BL	8.10487	0.467333	0.289067	0.51	15.9771	39.042	22.5854	229.423	108.124
F	Alcohol	18GK	10.2114	0.411353	0.414	0.535	19.433	35.4053	35.5743	115.107	66.0489
F	Alcohol	19HP	8.99286	0.366714	0.409214	0.554929	16.1996	39.8079	31.4694	139.011	96.3283
F	Alcohol	04VS	7.73481	0.443571	0.290905	0.342286	22.6814	40.9319	23.1763	54.2628	44.9175
F	Alcohol	05YW	5.77742	0.350667	0.2775	0.518667	11.3188	37.1642	22.209	86.9028	56.8189
F	Alcohol	12KM	7.001	0.401125	0.287375	0.77775	9.62	35.3225	25.5979	104.142	53.878
F	Placebo	08DH	7.62776	0.419412	0.303059	0.413706	18.4434	34.6606	24.5223	124.239	93.5563
F	Placebo	15GB	8.24624	0.383471	0.359824	0.441882	18.8549	39.3776	29.9098	73.9652	53.0668
F	Placebo	17BL	8.20493	0.469867	0.291733	0.4906	17.056	38.472	23.2565	176.22	135.802
F	Placebo	18GK	9.32692	0.413417	0.377083	0.7185	13.2754	37.215	33.3206	103.924	72.8722
F	Placebo	19HP	8.3724	0.375933	0.371667	0.532867	15.6981	40.9753	29.4486	172.257	108.103
F	Placebo	04VS	7.39895	0.444619	0.277571	0.337619	21.988	38.5305	22.3526	100.003	80.179
F	Placebo	05YW	6.73014	0.385429	0.2915	0.461214	14.6013	42.5686	22.5199	84.9949	47.3523
F	Placebo	12KM	7.93187	0.35325	0.37625	0.828875	9.6625	36.4988	32.6273	154.855	99.2134

## Sheet: Peak Freq
Matched 9	Condition	Classification if changes	ID	Unit ID	BL	HOX	HYP	1	2	3	4	5	6	7	8
	Alcohol	ET	04VS	04VS Sess 2 2040-2220[32-bit] GG3 6a	20.9771	20.99	22.6629	22.2099	23.2558	20.284	20.7469	19.6592	22.6244	21.2993	23.5433
	Alcohol	ET	04VS	04VS Sess 2 2565-2765[32-bit] GG4 17b	0	0	24.7219	17.6783	21.4477	17.9104	12.8123	17.9748	15.6006	20.79	15.748
Y	Alcohol	ET	07JP	07JP Sess 2 3235-3440_GG1,GG3[32-bit] GG1 6a	26.319	23.2338	24.6761	22.0022	24.1546	23.2829	23.6128	24.3309	25.1572	23.5156	24.9688
Y	Alcohol	ET	07JP	07JP Sess 2 3800-4000[32-bit] GG1 6a	24.4872	23.481	24.6761	22.2841	24.2866	24.6609	24.3013	25.1572	26.5393	26.3435	26.6241
Y	Alcohol	ET	08DH	08DH Sess 2 1945-2130[32-bit] GG2 6a	0	14.892	18.2482	17.3913	20.2293	0	19.084	18.6104	25.7865	22.4215	20.7182
Y	Alcohol	ET	08DH	08DH Sess 2 1945-2130[32-bit] GG2 6b	20.7117	24.0228	23.108	25.6575	24.5399	23.2829	26.1097	26.5393	24.8602	25.3165	23.9664
Y	Alcohol	ET	08DH	08DH Sess 2 2490-2700[32-bit] GG4 6a	24.1531	21.6273	22.1976	21.1864	21.5672	22.8702	25.2143	22.0994	23.0814	19.8939	19.1571
Y	Alcohol	ET	08DH	08DH Sess 2 4875-5080[32-bit] GG1 17a	0	21.8953	22.6629	23.8237	18.8442	22.4845	20.9864	21.0822	18.8679	21.4133	18.9155
Y	Alcohol	ET	08DH	08DH Sess 2 4875-5080[32-bit] GG2 6a	21.7515	24.6069	24.2277	29.3083	25.5624	34.5821	27.7008	24.1255	25.025	28.0741	25.5232
Y	Alcohol	ET	08DH	08DH Sess 2 4875-5080[32-bit] GG4 18a	0	21.8953	22.6629	23.8237	18.8442	22.4845	20.9864	21.0822	18.8679	21.4133	18.9155
Y	Alcohol	ET	08DH	08DH Sess 2 5510-5710[32-bit] GG2 18c	0	20.0563	19.6078	23.571	23.7671	20.2429	20.1613	20.7612	21.1528	21.4707	24.5851
Y	Alcohol	ET	08DH	08DH Sess 2 6635-6830[32-bit] GG2 17a	0	21.7382	20.1478	21.7391	20.5023	21.6685	20.2429	23.5018	21.6099	20.3804	22.3214
Y	Alcohol	ET	08DH	08DH Sess 2 6635-6830[32-bit] GG2 17b	0	25.419	24.5399	25.1889	25.974	25.8799	25.8264	27.9799	26.455	25.1889	26.738
Y	Alcohol	ET	08DH	08DH Sess 2 7195-7365[32-bit] GG2 6a	23.6485	24.8293	28.4738	26.8528	25.0501	30.6044	28.3286	24.4499	21.2766	24.8756	20.4082
Y	Alcohol	ET	08DH	08DH Sess 2 7195-7365[32-bit] GG4 17a	0	22.6944	21.4247	25.4453	22.4719	0	21.6802	21.1193	20.2977	19.9203	20.4918
Y	Alcohol	ET	09DM	09DM Sess 2 - 3950-4130 GG4 17a	25.6842	20.1249	19.9867	21.0859	21.1528	17.5747	0	17.5901	12.6823	0	0
Y	Alcohol	ET	09DM	09DM Sess 2 - 4510-4710 GG4 17a	28.8618	24.9185	26.5816	25.9605	25.5265	26.4201	26.3505	24.5851	24.1109	25.2685	21.0416
	Alcohol	ET	10NC	10NC Sess 2 6425-6625[32-bit] GG4 6b	18.0247	0	0	0	0	10.4058	9.311	11.7096	11.8343	0	3.6219
	Alcohol	ET	10NC	10NC Sess 2 7040-7245[32-bit] GG3 6a	27.0647	24.3567	20.5128	21.7865	18.105	20.3252	26.1233	20.7792	24.3309	15.8983	21.9539
	Alcohol	ET	10NC	10NC Sess 2 7040-7245[32-bit] GG3 6b	24.1549	16.1955	0	0	0	0	0	0	0	0	0
	Alcohol	ET	10NC	10NC Sess 2 7040-7245[32-bit] GG3 6c	24.5366	17.8296	18.0288	14.3472	15.4162	9.3545	1.9316	0	0	0	0
	Alcohol	ET	10NC	10NC Sess 2 7040-7245[32-bit] GG3 6d	20.5504	14.4577	0	0	10	10	0	21.5401	4.3917	18.0018	5.8173
	Alcohol	ET	10NC	10NC Sess 2 7040-7245[32-bit] GG4 17a	23.1511	15.5191	14.4404	11.8064	14.771	15.6128	22.309	16.4745	20.1478	18.1818	17.8784
	Alcohol	ET	10NC	10NC Sess 2 7040-7245[32-bit] GG4 17c	25.1139	25.2639	22.8571	26.0395	21.5983	20.7995	24.6438	20.4486	24.42	19.1571	22.3464
	Alcohol	ET	10NC	10NC Sess 2 7550-7750[32-bit] GG4 17a	22.1885	23.5863	19.8939	23.6967	26.2743	24.0964	27.4424	22.805	22.2965	27.2183	26.5252
	Alcohol	ET	10NC	10NC Sess 2 7550-7750[32-bit] GG4 17d	17.4396	16.0947	14.4092	17.6263	18.3262	18.2815	19.2802	17.1527	17.7725	19.0718	18.3038
Y	Alcohol	ET	13GC	13GC Sess 2 850-1035[32-bit] GG1 19a	17.2468	16.0805	17.0648	18.4388	15.674	14.0548	14.1945	15.528	15.544	12.4844	16.5975
Y	Alcohol	ET	13GC	13GC Sess 2 3005-3165[32-bit] GG1 23a	14.6237	16.3207	18.3486	17.452	16.0944	13.86	15	14.2146	14.2857	14.771	15.7729
Y	Alcohol	ET	13GC	13GC Sess 2 3005-3165[32-bit] GG2 17a	17.7834	19.9957	21.2202	21.2917	20.202	20.0133	15.7563	18.75	20.9644	18.3936	17.7515
Y	Alcohol	ET	13GC	13GC Sess 2 3005-3165[32-bit] GG2 17b	17.4874	18.5661	20.0133	20.5444	16.9635	14.4823	21.097	16.7224	17.3712	16.116	17.4825
Y	Alcohol	ET	13GC	13GC Sess 2 3620-3790 - GG2,GG3[32-bit] GG2 17b	19.4756	19.4853	19.8939	18.1598	19.7239	19.7109	19.2184	21.7155	20.9424	20.2429	19.8544
Y	Alcohol	ET	13GC	13GC Sess 2 6955-7150[32-bit] GG1 17a	13.4087	20.2297	17.301	14.5666	22.0751	19.9468	18.2371	16.4835	21.966	19.0597	18.6104
Y	Alcohol	ET	13GC	13GC Sess 2 6955-7150[32-bit] GG1 17b	0	13.9154	15.6495	15.456	20.6292	15.44	15.3453	16.2338	19.4301	18.9873	18.5874
Y	Alcohol	ET	15GB	15GB Sess 2 5725-5920[32-bit] GG1 20c	13.4849	17.6028	17.311	19.0961	17.5439	15.0905	20.3804	21.4592	20.377	0	0
Y	Alcohol	ET	18GK	18GK Sess 2 3330-3520[32-bit] GG4 17a	26.3162	28.2956	27.7778	28.2646	25.3421	23.5433	32.8587	30.1386	25.6148	16.7926	0
Y	Alcohol	ET	18GK	18GK Sess 2 3330-3520[32-bit] GG4 17b	29.7018	30.3396	29.2056	31.0559	31.072	30.8642	29.7442	33.1126	27.3973	28.4414	33.0579
Y	Alcohol	ET	18GK	18GK Sess 2 4000-4200[32-bit] GG4 19a	27.7873	27.8921	30.9119	27.0563	26.455	25.9875	26.264	22.4845	23.31	20.7469	26.5781
Y	Alcohol	ET	18GK	18GK Sess 2 4000-4200[32-bit] GG4 19c	0	24.2886	24.0529	23.7248	21.8221	24.5098	22.4215	21.097	25.6575	22.818	21.254
Y	Alcohol	ET	18GK	18GK Sess 2 6800-6980[32-bit] GG4 18a	19.8019	0	0	0	0	0	0	0	0	0	0
Y	Alcohol	ET	18GK	18GK Sess 2 6800-6980[32-bit] GG4 18b	28.3811	27.426	25.0627	22.5225	0	21.7865	0	0	0	0	0
Y	Alcohol	ET	18GK	18GK Sess 2 6800-6980[32-bit] GG4 18c	0	22.0554	25.5591	20.4499	20.9424	25.5624	17.6678	20.1478	21.751	20.2429	24.6305
Y	Alcohol	ET	18GK	18GK Sess 2 6800-6980[32-bit] GG4 18d	21.0688	0	0	0	0	0	0	0	0	0	0
Y	Alcohol	ET	18GK	18GK Sess 2 7440-7630[32-bit] GG4 6a	20.656	26.5174	26.6667	21.9058	20.8659	25.4194	19.084	21.5363	20.9351	16.116	5.3248
	Alcohol	TT	04VS	04VS Sess 2 1500-1680[32-bit] GG4 6a	0	20.6297	20.5761	15.6863	17.4978	15.1286	16.9492	23.3918	21.0305	21.9419	19.1083
	Alcohol	TT	04VS	04VS Sess 2 2040-2220[32-bit] GG4 17a	14.2641	12.2665	13.3869	12.2324	11.7716	10.5485	12.0919	10.3199	10	11.919	16.9109
	Alcohol	TT	04VS	04VS Sess 2 2565-2765[32-bit] GG2 18a	0	17.4384	16.6482	15.7729	18.1269	17.8998	11.919	14.7601	16.4204	18.8679	15.9617
	Alcohol	TT	04VS	04VS Sess 2 2565-2765[32-bit] GG3 6a	21.4723	21.0745	21.4018	21.5285	20.5903	21.8221	19.1449	18.018	22.2841	24.57	21.4247
	Alcohol	TT	04VS	04VS Sess 2 2565-2765[32-bit] GG4 17a	0	0	23.0947	18.1378	23.1884	16.835	12.945	16.9205	17.0648	16.9109	16.2514
	Alcohol	TT	04VS	04VS Sess 2 3100-3300[32-bit] GG1 6a	16.1756	17.6365	0	19.544	11.7096	0	0	0	0	0	0
Y	Alcohol	TT	07JP	07JP Sess 2 3235-3440_GG1,GG3[32-bit] GG3 17a	26.4685	24.7224	23.9952	22.7531	25.2525	25.6246	25.9067	25.9202	25.3485	25.7732	26.0146
Y	Alcohol	TT	07JP	07JP Sess 2 3800-4000[32-bit] GG2 18a	28.023	24.3536	24.2131	22.5479	26.6489	24.9532	28.3607	24.5851	25.3807	25.7732	24.0674
Y	Alcohol	TT	08DH	08DH Sess 2 3145-3340_GG1[32-bit] GG1 17a	24.1582	27.5119	26.6525	27.0856	28.7026	27.7778	27.7162	29.8329	27.6549	27.3373	26.1438
Y	Alcohol	TT	08DH	08DH Sess 2 3145-3340_GG1[32-bit] GG1 17b	0	23.6717	25.0752	28.6205	21.692	23.4192	23.015	20.6612	24.3161	22.6886	20.0803
Y	Alcohol	TT	08DH	08DH Sess 2 3145-3340_GG1[32-bit] GG2 6a	20.5801	23.8942	24.3161	25.4065	25.4291	24.4798	24.0819	26.6312	25.7467	25.9067	23.6407
Y	Alcohol	TT	08DH	08DH Sess 2 5510-5710[32-bit] GG2 18a	19.3389	26.4963	22.779	25.4453	26.3713	26.2743	27.1555	26.1097	26.2467	26.5957	26.137
Y	Alcohol	TT	08DH	08DH Sess 2 6070-6270[32-bit] GG2 17a	23.3694	23.2357	22.6757	23.0947	24.4349	23.3236	25.8231	24.3754	23.3372	22.0507	25.1256
Y	Alcohol	TT	08DH	08DH Sess 2 6070-6270[32-bit] GG2 17b	25.3328	28.8117	27.3823	25.4323	24.6914	25.227	25.7599	25.3421	26.0756	23.4467	25.2207
Y	Alcohol	TT	09DM	09DM Sess 2 - 2805-2990.smrx[32-bit] GG4 17a	26.2233	23.9197	24.7066	27.5786	26.7809	24.4349	23.6407	27.9799	25.1889	29.5159	24.0529
Y	Alcohol	TT	09DM	09DM Sess 2 - 3380-3580.smrx[32-bit] GG4 17b	22.9149	27.0766	25.5493	25.2207	25.7334	24.2718	25.974	26.0281	26.8384	22.0629	25.1414
	Alcohol	TT	10NC	10NC Sess 2 6425-6625[32-bit] GG4 6a	24.5677	14.9444	13.6426	15.015	18.4843	16.5929	16.7691	16.93	14.1343	15.7233	15.163
	Alcohol	TT	10NC	10NC Sess 2 7040-7245[32-bit] GG4 17b	26.1713	21.5879	15.2672	9.2593	1.8202	0	16.0917	9.3197	10	0	5.1177
	Alcohol	TT	10NC	10NC Sess 2 7550-7750[32-bit] GG4 17b	19.442	17.9576	19.5567	21.2427	20.4499	19.1693	21.4018	20.1207	18.1818	19.802	19.3798
	Alcohol	TT	10NC	10NC Sess 2 7550-7750[32-bit] GG4 17c	17.487	16.1605	10	10.6213	17.3913	17.138	10	21.4439	3.1576	10	4.0161
Y	Alcohol	TT	13GC	13GC Sess 2 850-1035[32-bit] GG2 17a	18.0303	17.5681	15.2983	17.0746	16.1377	15.456	14.9365	15.6495	15.625	14.0647	15.983
Y	Alcohol	TT	15GB	15GB Sess 2 910-1090 - GG3[32-bit] GG3 17a	18.9245	22.9684	28.9687	21.2014	19.7109	20.0535	23.4329	23.108	22.7144	22.0264	22.7661
Y	Alcohol	TT	15GB	15GB Sess 2 2100-2295[32-bit] GG1 17a	23.1566	23.7231	25.1572	25.2845	24.8447	24.1109	24.0674	23.0282	21.7391	26.2881	24.024
Y	Alcohol	TT	15GB	15GB Sess 2 3910-4100[32-bit] GG1 6d	21.9708	21.9351	23.2288	23.2423	22.9885	24.3605	23.7248	18.8917	27.5292	25.0313	22.4467
Y	Alcohol	TT	15GB	15GB Sess 2 6335-6540_GG1[32-bit] GG1 6a	22.8827	22.5217	21.8818	23.1303	22.3464	24.4798	21.322	22.1729	25.7998	24.8911	22.5861
Y	Alcohol	TT	15GB	15GB Sess 2 6335-6540_GG1[32-bit] GG1 6d	0	13.5381	15.8353	15.3022	16.5017	15.3374	9.1241	12.6582	15.0678	16.4474	13.2979
Y	Alcohol	TT	18GK	18GK Sess 2 3330-3520[32-bit] GG2 6a	20.1636	19.6215	13.4862	19.1693	21.1715	21.6333	20.8551	22.2593	23.7248	23.6827	18.3936
	Alcohol	EP	04VS	04VS Sess 2 1500-1680[32-bit] GG4 6b	0	17.1682	16.7131	0	0	0	0	0	0	0	0
Y	Alcohol	EP	18GK	18GK Sess 2 7440-7630[32-bit] GG4 6c	0	20.3725	20.202	10.2617	0	0	0	0	0	0	0
	Alcohol	IT	04VS	04VS Sess 2 3100-3300[32-bit] GG4 17a	16.467	0	0	0	0	0	0	0	0	0	0
	Alcohol	IT	12KM	12KM Sess 1 5110-5315[32-bit] GG3 18a	19.5822	22.8286	23.9091	22.0629	19.5185	16.4745	22.7273	24.7066	16.9875	20.6079	23.4329
Y	Alcohol	IT	15GB	15GB Sess 2 910-1090 - GG1[32-bit] GG1 17a	26.2343	24.7005	24.0096	22.7964	22.5861	23.6267	23.2153	23.7107	20.7182	21.846	23.0548
Y	Alcohol	IT	15GB	15GB Sess 2 1510-1705-GG1,GG4[32-bit] GG1 17a	27.9267	24.6739	21.4439	25.6082	23.3781	24.6761	22.7144	24.0964	23.8806	22.0264	23.6267
Y	Alcohol	IT	15GB	15GB Sess 2 1510-1705-GG1,GG4[32-bit] GG1 17d	24.9124	25.4341	25.4065	22.7402	25.3325	21.2615	23.5018	26.3158	21.9901	23.7389	20.0702
Y	Alcohol	IT	15GB	15GB Sess 2 3910-4100[32-bit] GG1 6a	22.8895	24.6858	22.8964	23.6967	20.7326	22.7101	22.7661	19.7239	23.175	23.1481	26.5252
Y	Alcohol	IT	15GB	15GB Sess 2 3910-4100[32-bit] GG1 6b	19.6168	21.9224	24.5399	24.5399	21.254	19.6335	21.5169	20.9534	20.436	21.2164	20.3666
Y	Alcohol	IT	15GB	15GB Sess 2 3910-4100[32-bit] GG1 6c	23.7637	23.9841	22.3589	21.645	21.0674	22.818	22.0994	20.4778	23.3508	22.7402	22.4719
Y	Alcohol	IT	15GB	15GB Sess 2 4525-4725 - GG1[32-bit] GG1 6a	21.977	24.1193	21.2314	21.5517	22.7531	22.792	22.792	25.9572	24.2718	26.4901	24.3161
Y	Alcohol	IT	15GB	15GB Sess 2 5165-5365[32-bit] GG1 6a	22.2392	20.9299	22.3214	22.0751	19.0235	21.3447	20.6612	25.0784	24.6305	24.5851	23.8379
Y	Alcohol	IT	15GB	15GB Sess 2 5165-5365[32-bit] GG1 6b	20.178	21.7255	21.7234	22.1893	19.1327	20.03	18.5529	23.8949	22.8964	20.8986	21.1566
Y	Alcohol	IT	15GB	15GB Sess 2 5165-5365[32-bit] GG1 6c	20.5238	19.8333	21.6685	19.0961	18.0288	19.8413	19.305	23.175	22.5225	22.7144	21.8103
Y	Alcohol	IT	15GB	15GB Sess 2 5165-5365 - GG3[32-bit] GG3 6a	19.8898	19.8539	21.5208	19.8544	18.018	23.3372	20.0803	23.4467	25.0156	22.8441	21.2164
Y	Alcohol	IT	15GB	15GB Sess 2 5725-5920[32-bit] GG1 20a	23.9111	23.5526	23.4467	22.1239	20.8442	24.5851	24.4051	22.9358	24.4798	23.0947	24.7985
Y	Alcohol	IT	15GB	15GB Sess 2 5725-5920[32-bit] GG3 6a	22.7201	22.1573	23.3372	20.6186	21.6763	23.9808	22.309	21.966	21.846	29.3083	22.6886
Y	Alcohol	IT	16MW	16MW Sess 2 - 4890-5080[32-bit] GG2 18a	26.1433	26.7193	27.0124	29.2569	21.978	26.469	25.2525	29.2569	22.9095	25.7069	26.3158
Y	Alcohol	IT	16MW	16MW Sess 2 - 4890-5080[32-bit] GG2 18b	24.8412	26.9788	27.3523	27.1887	23.571	26.0281	24.8911	25.9403	24.4648	25.2525	25.2845
Y	Alcohol	IT	16MW	16MW Sess 2 - 6045-6235[32-bit] GG1 6a	26.6339	29.386	31.407	29.6033	29.0023	26.5957	24.1546	23.6267	23.2829	23.2693	24.1546
Y	Alcohol	IT	17BL	17BL Sess 2 990-1160[32-bit] GG2 6a	26.4251	30.3946	28.4252	25.3646	23.6967	22.9358	28.7522	26.5252	29.2398	26.4271	28.2167
Y	Alcohol	IT	17BL	17BL Sess 2 2140-2340[32-bit] GG2 19a	26.8073	29.2626	28.5225	28.1532	25.4712	27.5179	28.4414	30.8008	27.4876	25.8665	31.3808
Y	Alcohol	IT	17BL	17BL Sess 2 7860-8060[32-bit] GG4 6a	27.9656	23.874	26.8673	28.0584	22.4719	22.0872	22.409	21.1082	24.0385	25.6937	26.8817
Y	Alcohol	IT	18GK	18GK Sess 2 4000-4200[32-bit] GG2 6a	0	20.9483	23.0282	21.0231	20.0669	20.8551	23.0282	22.4888	24.8756	23.3508	22.7015
Y	Alcohol	IT	18GK	18GK Sess 2 4000-4200[32-bit] GG4 19b	15.7356	22.1244	21.254	22.6244	19.1327	20.8768	20.4778	21.8579	21.0231	21.7865	22.409
Y	Alcohol	IT	18GK	18GK Sess 2 4000-4200[32-bit] GG4 19d	0	22.7101	23.4604	23.7248	17.616	22.1729	22.4845	20.4082	21.5517	20.0803	24.7372
	Alcohol	IP	12KM	12KM Sess 1 5110-5315[32-bit] GG4 21a	28.7941	27.1341	26.1952	26.1643	26.8673	26.8384	28.0269	28.4252	27.7008	30.2115	32.0513
	Alcohol	IP	12KM	12KM Sess 1 5110-5315[32-bit] GG4 21b	16.0756	21.6842	30.8071	23.6267	22.779	21.4746	20.7039	20.6612	20.3459	23.1214	18.0343
	Alcohol	IP	12KM	12KM Sess 1 7070-7280[32-bit] GG2 17a	0	16.7181	30.4692	15.932	0	13.5318	12.8287	0	25.7069	0	29.4811
	Alcohol	IP	12KM	12KM Sess 1 7070-7280[32-bit] GG3 18a	13.245	30.8336	36.0825	25.6739	33.2005	32.2061	30.4569	37.8174	33.2594	34.8736	44.2758
	Alcohol	IP	12KM	12KM Sess 1 7070-7280[32-bit] GG3 18b	10.5263	13.6801	15.4202	15.015	5.144	6.0096	3.3852	18.4843	10	12.2026	10
	Alcohol	IP	12KM	12KM Sess 1 7070-7280[32-bit] GG4 19a	12.0555	16.5755	17.0358	12.1359	14.4718	16.7224	17.1135	16.0686	15.3022	17.4115	14.652
	Alcohol	IP	12KM	12KM Sess 1 7070-7280[32-bit] GG4 19b	10.5263	15.9504	16.6021	16.7785	15.9151	16.19	15.3767	17.9641	16.1377	16.1681	17.0551
	Alcohol	IP	12KM	12KM Sess 1 7070-7280[32-bit] GG4 19c	12.4573	14.3573	16.4745	12.9618	12.2699	12.2699	14.0449	15.0943	13.7741	15.5199	16.6667
	Alcohol	IP	12KM	12KM Sess 1 8440-8675[32-bit] GG4 17a	15.2733	15.8515	16.6389	15.4679	19.0355	18.4388	15.9744	15.54	13.5044	15.6495	13.8217
	Alcohol	IP	12KM	12KM Sess 1 8440-8675[32-bit] GG4 17b	24.6204	23.5044	26.0417	25.0156	24.2866	25.6937	28.2008	27.5179	28.5878	27.4725	28.9184
Y	Alcohol	IP	13GC	13GC Sess 2 3620-3790 - GG2,GG3[32-bit] GG3 18a	19.3404	17.9554	17.1038	15.7315	17.8891	16.269	16.9683	14.771	14.3575	16.9924	15.3728
Y	Alcohol	IP	15GB	15GB Sess 2 2100-2295[32-bit] GG1 17c	0	16.2713	19.8544	27.3973	0	0	0	0	0	0	0
Y	Alcohol	IP	15GB	15GB Sess 2 3300-3495[32-bit] GG4 19a	0	18.3256	19.5059	20.9314	18.0505	17.7725	16.9205	15.2749	16.6021	19.595	20.6398
Y	Alcohol	IP	15GB	15GB Sess 2 4525-4725 - GG1[32-bit] GG1 6b	21.5478	12.8357	17.2612	10.9111	0	0	0	0	0	0	0
Y	Alcohol	IP	15GB	15GB Sess 2 5725-5920[32-bit] GG1 20b	19.1483	17.6928	19.685	16.5017	16.8824	17.4825	15.625	15.8311	20.562	21.4592	0
Y	Alcohol	IP	16MW	16MW Sess 2 - 3690-3880[32-bit] GG1 6a	0	21.0084	22.3964	24.5399	24.1692	19.6207	17.1233	20.1511	20.7469	23.1481	20.5867
Y	Alcohol	IP	16MW	16MW Sess 2 - 4890-5080[32-bit] GG1 6a	0	22.8017	25.8231	28.0112	0	0	0	24.4349	26.4831	21.164	23.7954
Y	Alcohol	IP	17BL	17BL Sess 2 2140-2340[32-bit] GG1 6a	10.767	0	14.6735	0	0	14.0647	10	14.0845	11.8203	12.5865	0
Y	Alcohol	IP	17BL	17BL Sess 2 2140-2340[32-bit] GG1 6b	21.8447	18.1298	21.9058	22.0507	0	18.5759	16.9924	17.4672	16.3132	11.1421	8.881
Y	Alcohol	IP	17BL	17BL Sess 2 2140-2340[32-bit] GG1 6c	27.0594	20.9547	25.355	18.5414	18.6683	25.5265	20.6718	21.5517	23.4742	19.5503	18.9274
Y	Alcohol	IP	17BL	17BL Sess 2 4675-4870[32-bit] GG3 17a	25.9516	23.9806	20.1613	20.9974	21.9941	26.2927	0	0	0	0	0
Y	Alcohol	IP	17BL	17BL Sess 2 4675-4870[32-bit] GG4 6b	17.8568	21.0788	18.9994	24.9532	20.0401	17.2513	18.3486	17.9533	16.0428	11.8203	16.1421
Y	Alcohol	IP	17BL	17BL Sess 2 7860-8060[32-bit] GG3 17a	21.9419	21.6855	24.7066	19.2926	20.6612	20.0267	20.6612	22.1976	19.5185	18.315	12.4766
Y	Alcohol	IP	17BL	17BL Sess 2 7860-8060[32-bit] GG4 6b	0	19.567	18.3486	11.8343	21.4592	0	0	0	0	0	0
Y	Alcohol	IP	17BL	17BL Sess 2 7860-8060[32-bit] GG4 6d	19.9623	28.7976	27.6549	22.2222	27.4725	23.0681	23.5433	23.1214	19.2061	20.2737	20.8008
Y	Alcohol	IP	19HP	19HP Sess 2 2215-2420 GG2 17a	0	20.8874	19.0961	19.5059	0	14.9701	0	0	0	0	0
	Placebo	EP	03FR	03FR Sess 1 11040-11240 - GG1, GG4[32-bit] GG1 6b	22.8571	30.3951	29.0192	0	0	0	0	25.9067	0	0	23.7248
	Placebo	EP	03FR	03FR Sess 1 11040-11240 - GG3[32-bit] GG3 6a	22.8617	26.3019	25.4291	0	0	0	0	17.2861	0	0	23.7107
	Placebo	EP	03FR	03FR Sess 1 4190-4390 17c[32-bit] GG4 17c	0	0	0	10	0	0	0	0	0	0	0
	Placebo	EP	03FR	03FR Sess 1 4190-4390[32-bit] GG1 6a	15.0716	23.2378	0	0	0	0	0	21.5517	0	0	0
	Placebo	EP	03FR	03FR Sess 1 4855-5050[32-bit] GG3 17a	24.99	27.1386	30.4878	24.2131	35.9497	37.2737	0	20.6825	0	0	29.656
	Placebo	EP	03FR	03FR Sess 1 5630-5830[32-bit] GG1 18a	16.2955	20.7309	0	23.0947	0	0	0	0	0	0	0
	Placebo	EP	03FR	03FR Sess 1 9870-10070 - GG3[32-bit] GG3 6b	15.6617	25.3076	28.7522	0	0	0	0	0	0	0	0
	Placebo	EP	04VS	04VS Sess 1 5390-5590[32-bit] GG4 18b	22.5692	24.9261	22.0751	19.1449	18.2482	20.7182	21.966	24.2718	22.0143	22.1484	23.4055
	Placebo	ET	03FR	03FR Sess 1 11040-11240 - GG1, GG4[32-bit] GG1 6a	21.4466	23.8309	25.8933	20.4708	23.0415	23.3918	21.8579	26.738	20.2532	23.571	26.2192
	Placebo	ET	03FR	03FR Sess 1 11040-11240 - GG1, GG4[32-bit] GG4 17a	19.3159	20.5415	23.4329	18.018	18.6916	19.7759	18.75	21.5401	18.4843	20.8986	20.7469
	Placebo	ET	03FR	03FR Sess 1 11040-11240 - GG3[32-bit] GG3 6b	24.6157	27.3092	27.6549	26.5675	26.5393	27.115	25.5102	26.469	24.2718	26.264	27.7932
	Placebo	ET	03FR	03FR Sess 1 4190-4390[32-bit] GG4 17a	21.3251	18.8531	20.8551	21.2089	24.6154	21.4477	22.5861	22.0386	21.1977	22.4215	23.5571
	Placebo	ET	03FR	03FR Sess 1 4190-4390[32-bit] GG4 17b	20.1207	21.7748	21.0822	20.3666	25.4065	25.3293	22.805	23.5018	20.0401	24.1546	22.1852
	Placebo	ET	03FR	03FR Sess 1 5630-5830[32-bit] GG4 6a	18.9673	19.2733	20.0669	26.9542	20.7469	18.6683	0	0	0	0	0
	Placebo	ET	03FR	03FR Sess 1 8780-8980 - GG4[32-bit] GG4 17b	22.2238	22.0376	20.8877	20.0904	20.7039	20.5339	25.3004	22.4845	22.0426	21.2089	22.6244
	Placebo	ET	03FR	03FR Sess 1 8780-8980 - GG4[32-bit] GG4 17a	21.9355	21.1426	21.2615	21.0194	21.9298	21.9419	25.0627	22.4719	21.85	22.7964	23.1214
	Placebo	ET	03FR	03FR Sess 1 8780-8980_GG1[32-bit] GG1 6a	24.3417	24.9216	23.1348	22.2469	22.3714	22.9885	25.2048	24.0385	27.115	23.8663	25.6674
	Placebo	ET	03FR	03FR Sess 1 8780-8980_GG1[32-bit] GG1 6b	20.7243	0	0	0	0	0	0	0	0	0	0
	Placebo	ET	03FR	03FR Sess 1 9870-10070 - GG3[32-bit] GG3 6a	25.7493	27.2541	30.2877	26.1233	25.5428	25.974	26.264	25.7732	25.6279	26.1233	24.8602
	Placebo	ET	03FR	03FR Sess 1 9870-10070 - GG4[32-bit] GG4 6a	23.0083	26.6904	0	0	0	0	0	0	0	0	0
	Placebo	ET	03FR	03FR Sess 1 9870-10070 - GG4[32-bit] GG4 6b	25.394	28.4445	27.9799	25.5885	24.7985	27.9955	25.4712	25.4885	27.0856	27.248	23.8095
	Placebo	ET	04VS	04VS Sess 1 1395-1580[32-bit] GG2 18a	25.1305	24.3784	24.2131	24.0529	25.1099	26.1233	23.8663	26.2467	26.5675	23.2019	24.7831
	Placebo	ET	04VS	04VS Sess 1 2200-2400 GG2 17[32-bit] GG2 17a	0	18.8126	20.4186	20.1613	21.6216	21.6567	22.0872	20.9205	20.2977	21.3561	22.6886
	Placebo	ET	04VS	04VS Sess 1 2200-2400 GG2 17[32-bit] GG4 6a	0	13.2832	15.9067	17.192	14.9813	16.9396	19.2061	14.7601	0	0	0
	Placebo	ET	04VS	04VS Sess 1 3210-3410[32-bit] GG2 22a	0	17.2861	17.6991	19.6464	23.5571	22.5098	21.6802	22.7144	19.6721	20.1884	20.7684
	Placebo	ET	04VS	04VS Sess 1 3210-3410[32-bit] GG2 22b	0	18.434	18.8679	19.2431	21.7628	25.7202	22.6372	22.8833	21.5054	20.5479	21.3447
	Placebo	ET	04VS	04VS Sess 1 3210-3410[32-bit] GG4 6b	26.4833	23.952	23.108	22.5861	23.5988	24.9532	23.9808	26.3158	22.3589	21.2653	23.0415
	Placebo	ET	04VS	04VS Sess 1 3210-3410[32-bit] GG4 6c	0	21.4932	15.4162	15.3374	16.6482	23.8521	16.3577	19.8413	15.5159	16.57	15.8983
	Placebo	ET	04VS	04VS Sess 1 5390-5590[32-bit] GG2 6a	0	0	22.0507	19.7628	20.3804	21.0674	20.6612	19.3299	23.5294	21.4823	20.2566
	Placebo	ET	04VS	04VS Sess 1 5390-5590[32-bit] GG4 18a	0	0	16.4474	15.674	16.8539	16.9587	16.129	22.818	17.0551	13.4771	0
	Placebo	ET	04VS	04VS Sess 1 7650-7850[32-bit] GG2 18a	19.8127	17.5279	17.4825	1.4828	4.6838	7.874	17.72	16.0944	15.1745	17.1625	15.536
	Placebo	ET	04VS	04VS Sess 1 7650-7850[32-bit] GG4 17a	20.4328	19.3465	20.8225	20.284	21.7273	20.202	21.846	20.1207	20.6718	20.1478	20.3355
	Placebo	ET	04VS	04VS Sess 1 9760-9960[32-bit] GG4 18a	0	22.5247	22.8311	25.8665	22.0264	21.254	16.2778	20.5867	15.9915	20.8442	18.7617
	Placebo	ET	05YW	05YW Sess 1 5550-5750[32-bit] GG1 6a	20.2666	19.5913	22.5225	23.0548	22.7531	21.5633	22.5479	18.6451	18.0397	18.622	20.339
Y	Placebo	ET	07JP	07JP Sess 1 2190-2375.smr[32-bit] GG3 6a	16.146	16.306	16.9587	16.0514	15.7563	16.6389	17.1038	17.5234	17.2712	16.6113	18.105
Y	Placebo	ET	07JP	07JP Sess 1 2700-2910[32-bit] GG1 6a	0	12.247	15.8228	0	0	0	0	0	0	10	0
Y	Placebo	ET	07JP	07JP Sess 1 3220-3430[32-bit] GG4 6a	0	0	0	0	15.3139	22.5225	23.2964	21.7746	20.6612	0	0
Y	Placebo	ET	07JP	07JP Sess 1 3750-3955.smr[32-bit] GG3 17a	22.5806	24.0397	24.6761	26.5534	21.8579	19.2061	21.4707	19.2555	19.5313	25.2525	22.9533
Y	Placebo	ET	07JP	07JP Sess 1 3750-3955.smr[32-bit] GG3 17b	16.2731	13.3662	16.0643	14.245	11.6822	0	0	0	0	0	0
Y	Placebo	ET	07JP	07JP Sess 1 4820-5025.smr[32-bit] GG3 6a	14.903	15.9511	15.2672	13.86	18.0505	17.8678	19.9336	16.8067	18.0505	15.8103	16.2514
Y	Placebo	ET	07JP	07JP Sess 1 4820-5025.smr[32-bit] GG4 17a	23.1758	22.373	20.339	17.2612	24.9221	26.7237	27.5482	32.4675	30.1568	26.6667	29.8329
Y	Placebo	ET	07JP	07JP Sess 1 5860-6070[32-bit] GG3 6a	23.9642	24.4197	25.8665	26.1506	26.3713	23.4604	22.6629	24.4798	26.8097	26.8384	0
Y	Placebo	ET	08DH	08DH Sess 1 1355-1540[32-bit] GG1 6b	23.1245	20.5448	18.1488	17.341	22.2387	21.751	20.7469	22.5225	22.5225	24.1838	21.7865
Y	Placebo	ET	08DH	08DH Sess 1 2510-2700[32-bit] GG1 6a	22.4826	22.9544	21.398	21.7273	22.1361	22.7144	22.6372	24.6154	22.6757	24.0819	22.7015
Y	Placebo	ET	08DH	08DH Sess 1 3690-3890(GG3)[32-bit] GG3 18a	0	24.1286	21.4746	18.2593	17.2612	21.0748	17.1723	16.129	19.4805	18.8798	22.2717
Y	Placebo	ET	08DH	08DH Sess 1 3690-3890(GG3)[32-bit] GG3 18c	0	21.0144	20.5761	17.8678	13.6147	18.018	14.2653	16.4384	0	16.8492	10
Y	Placebo	ET	08DH	08DH Sess 1 4810-5010[32-bit] GG1 6a	0	21.8942	20.4082	24.4349	21.164	20.4394	23.4329	24.7372	20.7254	24.9066	21.5517
Y	Placebo	ET	09DM	09DM Sess 1 3070-3280[32-bit] GG4 6a	22.0773	22.7968	23.1616	20.9534	22.8571	20.5339	21.3789	23.4604	22.9358	18.9873	0
Y	Placebo	ET	09DM	09DM Sess 1 3645-3850[32-bit] GG2 20a	26.5659	25.6669	26.441	26.6099	27.2183	25.4065	26.9107	25.7998	25.6805	26.0417	25.6279
Y	Placebo	ET	09DM	09DM Sess 1 6440-6650[32-bit] GG4 18a	26.6346	22.5394	24.7985	28.5714	26.5534	26.0281	23.8237	25.1889	22.2593	26.1097	21.7865
Y	Placebo	ET	09DM	09DM Sess 1 7590-7800[32-bit] GG3 17a	17.3979	18.9777	17.8042	20.5656	19.9601	19.544	19.802	19.0476	18.1159	18.3936	16.9875
Y	Placebo	ET	15GB	15GB Sess 1 2430-2640[32-bit] GG2 18a	20.2947	19.6435	18.226	18.9274	20.4708	22.3464	21.4133	20.1511	20.6469	20.436	24.9688
Y	Placebo	ET	15GB	15GB Sess 1 4895-5100[32-bit] GG2 21a	25.1876	24.6372	23.8237	21.978	23.2558	24.2866	24.3902	26.455	21.4477	23.6827	23.2019
Y	Placebo	ET	15GB	15GB Sess 1 4895-5100[32-bit] GG2 21b	23.958	22.2807	20.1072	22.9095	21.575	22.3339	22.1729	26.5604	19.9336	21.6099	21.8341
Y	Placebo	ET	15GB	15GB Sess 1 4895-5100[32-bit] GG2 21c	22.9558	21.655	19.7368	19.4805	20.9644	21.846	21.5983	25.2366	19.595	21.2993	21.4018
Y	Placebo	ET	15GB	15GB Sess 1 4895-5100[32-bit] GG4 19a	20.5559	20.3653	18.2927	21.0379	21.3675	21.2879	20.8117	21.4477	21.846	19.1816	21.164
Y	Placebo	ET	16MW	16MW Sess 1 6930-7130[32-bit] GG4 20b	22.8134	24.7379	23.108	24.2571	25.0941	24.0096	23.7107	25.3936	24.5399	26.6525	25.1889
Y	Placebo	ET	17BL	17BL Sess 1 2180-2360[32-bit] GG1 18b	24.6058	21.4968	21.2089	21.2427	21.0231	23.3781	21.4362	23.3236	20.4918	19.595	18.4843
Y	Placebo	ET	17BL	17BL Sess 1 2780-2960_GG1,GG2[32-bit] GG1 18a	31.201	26.4645	27.2331	27.6091	30.4692	30.3767	29.6033	29.6736	27.1739	24.5248	24.8293
Y	Placebo	ET	17BL	17BL Sess 1 2780-2960_GG1,GG2[32-bit] GG1 18b	25.4799	0	10	0	0	0	0	0	0	0	5.1653
Y	Placebo	ET	17BL	17BL Sess 1 2780-2960_GG1,GG2[32-bit] GG1 18c	25.7159	22.4864	25.0501	20.9974	25.3165	22.0143	23.5156	24.1838	23.4192	20.5444	20.3252
Y	Placebo	ET	17BL	17BL Sess 1 2780-2960_GG1,GG2[32-bit] GG2 24a	22.9863	20.0522	20.6505	20.562	22.8311	21.5866	21.5169	22.3964	21.1864	18.315	20.3943
Y	Placebo	ET	17BL	17BL Sess 1 5705-5865_GG2[32-bit] GG2 6a	22.6589	21.6911	23.5294	24.2571	24.4648	22.779	20.5198	22.1607	24.1109	22.8571	22.4845
Y	Placebo	ET	17BL	17BL Sess 1 5705-5865_GG2[32-bit] GG2 6b	22.8504	21.7674	23.3236	24.1838	24.0819	23.7107	20.3666	22.9226	22.2841	22.2841	21.8579
Y	Placebo	ET	17BL	17BL Sess 1 5705-5865_GG2[32-bit] GG2 6c	23.6511	26.0879	26.1506	26.0552	25.5493	24.7985	23.6128	24.0964	26.5252	23.7812	24.0385
Y	Placebo	ET	17BL	17BL Sess 1 6420-6620[32-bit] GG2 6a	20.3636	19.7862	19.5567	20.2429	20.79	20.4778	21.2314	21.8221	20.6398	20.555	21.1305
Y	Placebo	ET	18GK	18GK Sess 1 4700-4870[32-bit] GG2 17a	20.2175	16.7579	0	0	0	0	0	0	0	0	0
Y	Placebo	ET	18GK	18GK Sess 1 5240-5395_GG3[32-bit] GG3 6a	0	19.3973	20.0267	20.1748	21.6606	15.163	18.7091	0	0	0	0
Y	Placebo	ET	19HP	19HP Sess 1 3090-3280_GG2,GG4[32-bit] GG4 17a	22.0398	21.8718	17.2018	19.7239	24.024	25.355	22.0994	26.7666	26.3296	21.7273	21.0231
	Placebo	IP	05YW	05YW Sess 1 3510-3660_GG3[32-bit] GG3 17a	0	19.6852	18.0397	20.8044	10	16.93	18.8679	17.0648	5.5835	0	0
	Placebo	IP	05YW	05YW Sess 1 3510-3660_GG3[32-bit] GG3 17b	0	21.7638	19.4805	20.7469	10	19.4301	25.1509	21.0526	15.528	0	0
	Placebo	IP	05YW	05YW Sess 1 3510-3660_GG3[32-bit] GG3 17c	0	24.3549	21.4018	26.7857	20.0535	21.8938	24.57	21.6216	0	0	0
	Placebo	IP	05YW	05YW Sess 1 6140-6340[32-bit] GG3 6a	0	19.8889	35.7143	21.9619	27.3973	10	0	34.8918	0	0	0
Y	Placebo	IP	08DH	08DH Sess 1 4240-4440 -GG1 Units 1-4[32-bit] GG1 6b	0	23.813	25.7732	24.2866	20.9644	17.5747	17.6211	16.4114	16.0385	16.5929	18.1708
Y	Placebo	IP	08DH	08DH Sess 1 4240-4440 GG4[32-bit] GG4 18b	0	19.9225	25.5754	21.5285	20.3528	19.1939	19.2493	13.132	13.8313	18.4672	11.8835
Y	Placebo	IP	08DH	08DH Sess 1 4240-4440 GG4[32-bit] GG4 18c	0	16.363	22.1484	20.2156	17.7778	14.6735	0	0	0	0	0
Y	Placebo	IP	15GB	15GB Sess 1 1800-1990_GG1[32-bit] GG1 17b	17.5362	16.316	10.6496	16.0643	10	0	0	0	20.7039	0	0
Y	Placebo	IP	15GB	15GB Sess 1 4260-4470[32-bit] GG1 18a	17.433	25.3716	28.393	25.7202	24	19.685	22.4341	23.108	25.8565	19.3299	21.692
Y	Placebo	IP	16MW	16MW Sess 1 3140-3330[32-bit] GG1 18a	0	0	0	17.2513	23.2288	0	0	0	0	0	0
Y	Placebo	IP	16MW	16MW Sess 1 3140-3330[32-bit] GG2 19b	0	0	0	17.4115	18.7735	0	0	18.1378	0	0	0
Y	Placebo	IP	16MW	16MW Sess 1 3140-3330[32-bit] GG3-4 17a	0	0	0	16.2602	20.4918	0	0	18.1818	0	0	0
Y	Placebo	IP	16MW	16MW Sess 1 5025-5230[32-bit] GG1 18a	0	14.4076	18.3711	29.1545	21.1193	26.7201	25.4615	19.7239	19.3673	15.2284	19.5185
Y	Placebo	IP	16MW	16MW Sess 1 5025-5230[32-bit] GG3-4 17a	0	14.6696	22.8702	26.9978	19.5567	22.4048	23.4742	17.9211	19.6592	13.6333	16.9109
Y	Placebo	IP	16MW	16MW Sess 1 6930-7130[32-bit] GG1 17a	0	18.3791	16.9205	22.7661	21.1416	18.3262	15.4162	0	14.2755	0	11.4286
Y	Placebo	IP	16MW	16MW Sess 1 6930-7130[32-bit] GG2 18a	0	15.4524	16.9972	24.1109	27.4223	12.8041	0	0	0	0	0
Y	Placebo	IP	16MW	16MW Sess 1 6930-7130[32-bit] GG3 19a	0	18.3262	15.5039	22.8311	20.79	15.1976	0	0	0	0	0
Y	Placebo	IP	16MW	16MW Sess 1 6930-7130[32-bit] GG4 20c	0	16.3132	0	21.1864	27.6243	0	0	0	0	0	0
Y	Placebo	IP	16MW	16MW Sess 1 7510-7710[32-bit] GG1 17a	0	22.9066	18.4275	19.3673	21.7549	0	0	0	0	0	0
Y	Placebo	IP	16MW	16MW Sess 1 7510-7710[32-bit] GG2 18a	0	17.9239	19.9071	19.8282	24.1546	17.6783	0	0	2.7747	0	0
Y	Placebo	IP	16MW	16MW Sess 1 7510-7710[32-bit] GG2 18b	0	18.804	16.8634	19.0476	18.8088	0	0	0	0	0	0
Y	Placebo	IP	19HP	19HP Sess 1 3090-3280_GG2,GG4[32-bit] GG2 6a	0	15.6863	13.245	18.9215	0	0	0	0	0	0	12.6183
Y	Placebo	IP	19HP	19HP Sess 1 4390-4590[32-bit] GG2 6a	19.7899	21.7378	23.2693	22.3589	23.7107	21.0084	21.9058	18.8206	0	0	0
Y	Placebo	IP	19HP	19HP Sess 1 5165-5345[32-bit] GG2 17a	22.9192	20.2858	21.6606	21.2089	17.8042	20.4221	18.3824	20.8442	19.8282	13.0039	10
Y	Placebo	IP	19HP	19HP Sess 1 5965-6170[32-bit] GG2 6a	0	21.0517	21.2202	21.2993	18.2482	15.6617	20.9644	20.2293	19.7759	20.9205	21.254
Y	Placebo	IP	19HP	19HP Sess 1 7410-7610[32-bit] GG2 6a	22.0119	25.571	26.0417	26.3852	20.8225	22.1117	24.7985	19.4805	14.2959	0	19.2308
	Placebo	IT	04VS	04VS Sess 1 2200-2400[32-bit] GG3 18a/19a	12.4265	10.2298	0	0	0	0	0	0	0	0	0
	Placebo	IT	04VS	04VS Sess 1 9245-9445[32-bit] GG3 6a	0	13.7991	17.6471	15.0602	12.7065	13.0463	11.1173	10.923	12.5945	13.3245	14.3472
Y	Placebo	IT	08DH	08DH Sess 1 1875-2060[32-bit] GG1 6a	0	17.9438	24.6002	21.2014	18.7149	20.6897	16.5017	16.5289	19.2555	25.0313	19.7368
Y	Placebo	IT	08DH	08DH Sess 1 1875-2060[32-bit] GG1 6b	0	15.5091	25.4939	24.0096	20.2224	21.978	21.7391	20.4918	22.3339	25.8732	22.0143
Y	Placebo	IT	08DH	08DH Sess 1 3690-3890(GG1)[32-bit] GG1 6a	5.4385	23.0232	19.7498	22.8702	21.9419	23.5294	23.3372	21.9058	21.645	21.846	23.7248
Y	Placebo	IT	08DH	08DH Sess 1 3690-3890(GG1)[32-bit] GG1 6b	0	24.276	21.9298	20.2293	20.2293	21.0822	19.7109	19.4426	20.3804	19.5059	23.6128
Y	Placebo	IT	08DH	08DH Sess 1 3690-3890(GG3)[32-bit] GG3 18b	0	20.7955	18.8442	17.8094	21.5054	20.2703	20.0535	20.9937	19.7239	19.802	20.1613
Y	Placebo	IT	08DH	08DH Sess 1 4810-5010[32-bit] GG3 17a	0	20.1667	15.7315	14.881	22.1076	17.1135	16.9875	13.3869	0	0	0
Y	Placebo	IT	13GC	13GC Sess 1 2110-2300 - GG3[32-bit] GG3-4 18a	21.6598	22.2775	20.1207	20.8659	21.8818	19.7628	21.9901	19.2926	19.4932	20.7792	18.1159
Y	Placebo	IT	13GC	13GC Sess 1 3290-3490 - GG3[32-bit] GG3-4 18a	21.0112	24.9464	22.2469	20.6612	25.1572	24.2571	22.7144	23.8521	23.0814	22.2717	23.5018
Y	Placebo	IT	13GC	13GC Sess 1 4005-4205 - GG3[32-bit] GG3-4 18a	24.6707	22.6593	25.74	21.4477	23.1214	24.4648	22.805	24.0529	22.9885	22.309	23.9808
Y	Placebo	IT	15GB	15GB Sess 1 1200-1380_GG1[32-bit] GG1 17b	18.3558	19.993	23.5433	23.3236	21.7865	23.6267	23.4604	22.0264	25.9235	20.9424	21.751
Y	Placebo	IT	15GB	15GB Sess 1 1800-1990_GG1[32-bit] GG1 17c	19.9964	25.0386	22.5225	23.6267	22.1484	20.5058	21.4707	18.0288	18.53	18.5185	18.3936
Y	Placebo	IT	15GB	15GB Sess 1 2430-2640[32-bit] GG1 17a	17.0691	22.307	24.3161	22.1239	19.5822	18.105	18.105	20.9351	17.2414	17.5953	20.436
Y	Placebo	IT	15GB	15GB Sess 1 2430-2640[32-bit] GG1 17b	23.1335	27.6267	27.4574	27.8242	22.4215	27.7624	27.2183	29.1375	25.0313	23.8521	28.8351
Y	Placebo	IT	16MW	16MW Sess 1 5025-5230[32-bit] GG2 19a	0	15.9363	20.6754	19.4301	22.5989	27.3038	30.7692	22.9885	23.2693	19.7759	22.2593
	Placebo	TT	03FR	03FR Sess 1 4855-5050[32-bit] GG4 6a	21.392	22.3121	21.4018	19.5185	20.9424	22.3714	20.2429	18.9155	21.0526	21.5866	22.7402
	Placebo	TT	03FR	03FR Sess 1 8780-8980 - GG4[32-bit] GG4 17c	22.8449	22.7111	23.8237	22.6244	22.3714	22.9095	23.4742	22.2222	22.5734	22.4719	23.108
	Placebo	TT	03FR	03FR Sess 1 8780-8980[32-bit] GG3 17a	26.1038	27.4028	27.4273	25.1731	24.5851	25.9235	25.5918	23.2288	25.3485	24.9532	25.6739
	Placebo	TT	04VS	04VS Sess 1 2200-2400[32-bit] GG2 17d	0	14.8261	18.4162	17.1429	15.361	19.6592	17.9533	17.7936	12.9534	0	0
	Placebo	TT	04VS	04VS Sess 1 3210-3410[32-bit] GG4 6a	19.847	22.1026	19.9734	19.9468	20.339	23.5294	20.7792	20.9534	20.377	21.6099	20.6612
	Placebo	TT	04VS	04VS Sess 1 5390-5590[32-bit] GG3 17a	14.154	12.8545	17.762	12.87	14.2045	12.6502	15.1172	13.3156	14.1643	15.3218	13.6519
	Placebo	TT	04VS	04VS Sess 1 8710-8910[32-bit] GG3 6a	14.435	13.2345	14.3266	10	12.0409	12.3916	14.3472	15.4679	13.8793	15.949	13.1752
	Placebo	TT	04VS	04VS Sess 1 9245-9445[32-bit] GG4 17a	21.4027	21.3255	20.7612	20.3046	20.6612	22.0264	25.2366	20.79	21.6567	21.1528	21.0748
	Placebo	TT	04VS	04VS Sess 1 9760-9960[32-bit] GG3 17a	14.4464	17.4786	18.9873	14.2959	13.3422	14.6843	24.8139	13.1926	19.2061	13.4228	14.1743
Y	Placebo	TT	07JP	07JP Sess 1 1650-1830[32-bit] GG3 6a	24.3911	24.5315	25.7566	23.9521	21.6802	23.9091	24.8911	21.5672	24.3161	22.5098	0
Y	Placebo	TT	08DH	08DH Sess 1 4240-4440 -GG1 Units 1-4[32-bit] GG1 6a	24.3604	25.4038	30.1023	28.3447	25.2048	25.2685	23.6546	26.0552	25.7865	26.178	26.6951
Y	Placebo	TT	08DH	08DH Sess 1 4240-4440 -GG1 Units 1-4[32-bit] GG1 6c	17.9898	24.026	19.1939	23.7906	20.7326	17.6211	17.1821	18.1488	17.6056	16.2075	19.8807
Y	Placebo	TT	08DH	08DH Sess 1 4240-4440 -GG1 Units 1-4[32-bit] GG1 6d	0	15.8826	25.8565	21.9298	21.0416	22.409	22.4593	25.6279	21.575	22.3464	23.5294
Y	Placebo	TT	08DH	08DH Sess 1 4240-4440 GG4[32-bit] GG4 18a	0	19.3808	21.4823	21.9058	20.1511	19.1205	16.1031	18.6567	16.7224	16.3934	18.0072
Y	Placebo	TT	09DM	09DM Sess 1 1910-2110[32-bit] GG1 6a	20.63	18.1779	19.7239	19.2493	22.1361	19.1939	21.9901	17.9856	19.4742	15.9236	19.1755
Y	Placebo	TT	09DM	09DM Sess 1 2455-2640[32-bit] GG1 6a	16.327	17.6399	16.8776	17.6211	20.2429	20.0133	17.316	23.2739	21.5827	17.4064	18.1598
Y	Placebo	TT	09DM	09DM Sess 1 2455-2640[32-bit] GG4 18a	24.3149	25.6955	24.7678	24.8602	25.1256	23.7954	26.001	25.3421	21.3789	24.7372	27.0709
Y	Placebo	TT	09DM	09DM Sess 1 3645-3850[32-bit] GG1 6a	17.9124	21.1069	23.8474	18.5989	19.685	19.4363	11.7509	18.3655	19.7109	19.7498	14.2959
Y	Placebo	TT	09DM	09DM Sess 1 4230-4430[32-bit] GG1 6a	14.9766	16.5091	18.0995	21.7865	20.1613	22.6372	21.1416	25.7954	19.861	19.6464	21.0674
Y	Placebo	TT	09DM	09DM Sess 1 4230-4430[32-bit] GG2 17a	26.5067	24.0115	23.0017	25.9403	25.5918	24.0674	22.8964	25.6937	26.441	25.2048	25.7898
Y	Placebo	TT	09DM	09DM Sess 1 5310-5510[32-bit] GG4 17a	25.772	22.8347	21.7628	24.1838	25.1414	26.8384	23.571	25.641	25.2048	27.8242	22.2099
Y	Placebo	TT	09DM	09DM Sess 1 5870-6065[32-bit] GG1 6a	16.3808	14.0903	15.54	15.0301	15.1286	17.5901	16.9683	17.6523	16.0128	16.6667	18.3318
Y	Placebo	TT	09DM	09DM Sess 1 6440-6650[32-bit] GG1 6a	20.7414	19.3076	22.9709	34.7222	19.4932	16.2999	19.3673	16.5107	22.5904	22.3214	26.8456
Y	Placebo	TT	09DM	09DM Sess 1 7590-7800[32-bit] GG1 6a	16.2589	14.4967	11.7647	16.0256	19.4679	14.8038	13.5135	18.0668	13.8313	17.4216	15.2207
Y	Placebo	TT	09DM	09DM Sess 1 8200-8410[32-bit] GG1 6a	14.7507	10.3952	10	10	11.5674	10.1317	12.0773	10	10	9.8814	3.8388
Y	Placebo	TT	09DM	09DM Sess 1 8200-8410[32-bit] GG2 17a	0	25.5015	29.994	27.9174	27.8707	24.7372	25.1762	25.5754	27.1739	25.4194	24.6154
Y	Placebo	TT	15GB	15GB Sess 1 1200-1380_GG1[32-bit] GG1 17a	25.2888	24.6785	25.6739	25.9235	24.5851	25.6674	23.8237	27.5103	25.9471	25.6904	25.5102
Y	Placebo	TT	15GB	15GB Sess 1 1200-1380_GG1[32-bit] GG1 17c	12.728	14.7528	16.3265	13.6054	13.2363	4.1929	10	0	13.21	0	0
Y	Placebo	TT	15GB	15GB Sess 1 1800-1990_GG1[32-bit] GG1 17a	25.6597	25.0155	25.4972	26.8962	26.5076	25.8131	27.1592	24.7985	27.0124	27.1186	22.1852
Y	Placebo	TT	15GB	15GB Sess 1 1800-1990_GG1[32-bit] GG1 17d	22.3868	23.5441	21.5517	21.8699	20.0401	17.5953	19.2926	14.5985	16.5107	10	7.391
Y	Placebo	TT	15GB	15GB Sess 1 1800-1990_GG1[32-bit] GG1 18a	15.9011	16.4224	15.5642	16.9683	14.1543	10.3842	14.9925	11.2045	15.9109	8.569	10
Y	Placebo	TT	15GB	15GB Sess 1 2430-2640[32-bit] GG2 18b	19.7751	20.9397	19.0355	18.8088	20.6292	20.6612	21.1305	21.645	21.1082	19.7759	23.3236
Y	Placebo	TT	16MW	16MW Sess 1 3140-3330[32-bit] GG2 19a	0	0	0	16.6667	19.4805	20.4918	24.2131	17.3913	17.0455	17.9104	16.5563
Y	Placebo	TT	17BL	17BL Sess 1 2180-2360[32-bit] GG1 18a	31.1353	27.5013	27.027	29.3083	30.0481	31.3643	30.5966	28.5388	22.6501	24.4798	25.3165
Y	Placebo	TT	17BL	17BL Sess 1 2780-2960_GG1,GG2[32-bit] GG2 24b	24.4582	22.3745	24.2866	26.5076	23.7107	23.3645	23.1214	23.7248	24.3754	25.5428	25.3807
Y	Placebo	TT	17BL	17BL Sess 1 6420-6620[32-bit] GG2 6b	16.9961	0	0	0	0	0	0	0	0	0	0
Y	Placebo	TT	18GK	18GK Sess 1 7460-7660[32-bit] GG2 17a	19.8585	19.7981	21.0231	19.0235	18.1928	20.8478	18.8206	15.8604	16.1812	17.9319	19.1816
Y	Placebo	TT	18GK	18GK Sess 1 7460-7660[32-bit] GG2 17b	19.8712	0	0	0	0	0	0	0	0	0	0
Y	Placebo	TT	19HP	19HP Sess 1 3800-4000[32-bit] GG2 6a	20.6249	20.7669	19.4175	19.7498	20.0401	21.1416	16.7038	19.8413	0	0	0

## Sheet: Tonic Freq
Matched 9	Condition	Classification if changes	ID	Unit ID	BL	HOX	HYP	1	2	3	4	5	6	7	8
	Alcohol	ET	04VS	04VS Sess 2 2040-2220[32-bit] GG3 6a	15.0783	15.4551	14.2904	14.8043	16.6542	17.8875	15.0098	14.907	14.8043	16.1403	15.4209
	Alcohol	ET	04VS	04VS Sess 2 2565-2765[32-bit] GG4 17b	0	0	13.1142	6.725	12.886	10.8323	8.7787	11.398	11.9732	9.4632	11.2887
Y	Alcohol	ET	07JP	07JP Sess 2 3235-3440_GG1,GG3[32-bit] GG1 6a	16.6494	14.8926	13.7746	12.3371	15.6911	16.4099	16.1703	16.1703	17.1286	16.6494	15.6911
Y	Alcohol	ET	07JP	07JP Sess 2 3800-4000[32-bit] GG1 6a	17.5254	16.2964	16.6241	16.3783	14.6577	16.6241	19.5738	17.1157	18.0989	18.0989	19.0821
Y	Alcohol	ET	08DH	08DH Sess 2 1945-2130[32-bit] GG2 6a	0	4.4603	0	2.9087	5.0006	7.122	0	13.0318	7.7282	16.8201	15.3048
Y	Alcohol	ET	08DH	08DH Sess 2 1945-2130[32-bit] GG2 6b	12.0258	14.5399	15.6187	15.3479	14.6708	14.9416	16.1603	18.056	13.8584	11.9627	12.5043
Y	Alcohol	ET	08DH	08DH Sess 2 2490-2700[32-bit] GG4 6a	16.878	14.8514	15.3165	14.9178	12.5259	16.7118	17.4095	14.2202	16.4128	15.3165	5.4702
Y	Alcohol	ET	08DH	08DH Sess 2 4875-5080[32-bit] GG1 17a	0	12.5363	13.0525	12.2847	13.8203	14.4074	9.8232	14.6257	13.3159	13.5342	12.8793
Y	Alcohol	ET	08DH	08DH Sess 2 4875-5080[32-bit] GG2 6a	12.2557	14.5144	15.6875	15.9817	17.8937	17.4525	13.9226	16.1288	13.1872	13.9226	15.0992
Y	Alcohol	ET	08DH	08DH Sess 2 4875-5080[32-bit] GG4 18a	0	12.3377	13.2477	14.2935	13.5963	13.5963	10.1101	15.3394	13.4077	13.5631	13.7186
Y	Alcohol	ET	08DH	08DH Sess 2 5510-5710[32-bit] GG2 18c	0	10.3308	12.2439	12.2439	14.9222	15.3048	14.157	13.2004	16.4527	14.5396	14.157
Y	Alcohol	ET	08DH	08DH Sess 2 6635-6830[32-bit] GG2 17a	0	9.4382	14.7513	15.1606	12.4533	15.702	17.0776	16.024	15.7606	16.024	16.9459
Y	Alcohol	ET	08DH	08DH Sess 2 6635-6830[32-bit] GG2 17b	0	14.1489	17.3701	18.4557	16.6302	21.3974	20.4932	19.7294	22.479	17.5908	20.9515
Y	Alcohol	ET	08DH	08DH Sess 2 7195-7365[32-bit] GG2 6a	15.2764	15.7424	17.9365	14.5137	16.0935	0	8.3183	16.3814	14.1101	16.2005	9.1454
Y	Alcohol	ET	08DH	08DH Sess 2 7195-7365[32-bit] GG4 17a	0	12.0659	12.4615	14.0439	13.6483	0	0	11.0769	13.8461	11.6703	7.7143
Y	Alcohol	ET	09DM	09DM Sess 2 - 3950-4130 GG4 17a	15.6755	10.7665	12.169	11.0002	9.8314	20.1023	0	0	13.0194	0	0
Y	Alcohol	ET	09DM	09DM Sess 2 - 4510-4710 GG4 17a	19.9446	15.218	14.4214	16.1739	15.0587	13.1468	0.7262	17.1866	17.6708	13.5557	11.3771
	Alcohol	ET	10NC	10NC Sess 2 6425-6625[32-bit] GG4 6b	10.4721	0	0	0	0	0	0	0	0	0	0
	Alcohol	ET	10NC	10NC Sess 2 7040-7245[32-bit] GG3 6a	16.4135	8.2877	11.2287	6.734	7.2334	6.734	7.0669	5.5687	10.5628	14.2251	14.891
	Alcohol	ET	10NC	10NC Sess 2 7040-7245[32-bit] GG3 6b	12.9911	4.96237	0	0	0	0	0	0	0	0	0
	Alcohol	ET	10NC	10NC Sess 2 7040-7245[32-bit] GG3 6c	14.4056	3.4427	5.9141	6.8647	1.9219	0	0	0	0	0	0
	Alcohol	ET	10NC	10NC Sess 2 7040-7245[32-bit] GG3 6d	9.63487	1.92993	0	0	0	0	0	0	2.1054	0	0
	Alcohol	ET	10NC	10NC Sess 2 7040-7245[32-bit] GG4 17a	13.0447	3.88073	3.4926	3.1046	1.5523	2.9105	4.0747	2.3284	12.0302	8.3435	11.6421
	Alcohol	ET	10NC	10NC Sess 2 7040-7245[32-bit] GG4 17c	12.5042	5.92907	10.2411	6.1986	10.5106	9.1631	11.0496	6.1986	7.8156	2.695	6.4681
	Alcohol	ET	10NC	10NC Sess 2 7550-7750[32-bit] GG4 17a	11.8587	10.86	8.8004	18.0913	16.2901	14.6049	13.8559	11.4218	15.7306	14.6049	18.3497
	Alcohol	ET	10NC	10NC Sess 2 7550-7750[32-bit] GG4 17d	11.2603	9.64663	8.4853	12.5293	11.1411	10.6582	12.469	11.9257	11.2014	13.7968	14.9436
Y	Alcohol	ET	13GC	13GC Sess 2 850-1035[32-bit] GG1 19a	7.45413	9.0189	9.1883	10.6515	9.0257	8.538	9.5135	10.6515	7.3999	7.0748	8.2128
Y	Alcohol	ET	13GC	13GC Sess 2 3005-3165[32-bit] GG1 23a	8.57883	9.6689	10.4479	11.1353	11.4102	10.4479	8.5233	8.5233	9.7605	9.7605	10.3104
Y	Alcohol	ET	13GC	13GC Sess 2 3005-3165[32-bit] GG2 17a	7.70497	12.2423	11.4044	10.8177	14.4847	12.5779	10.8177	7.444	10.671	10.231	7.444
Y	Alcohol	ET	13GC	13GC Sess 2 3005-3165[32-bit] GG2 17b	6.12953	8.4507	10.0402	7.8532	10.6367	10.6367	7.2568	6.2627	4.4734	8.4497	7.8532
Y	Alcohol	ET	13GC	13GC Sess 2 3620-3790 - GG2,GG3[32-bit] GG2 17b	12.1626	10.5992	10.8739	9.903	10.4856	6.9904	9.3205	8.5438	9.3205	8.738	14.3691
Y	Alcohol	ET	13GC	13GC Sess 2 6955-7150[32-bit] GG1 17a	0	4.6	8.2919	7.131	9.1211	8.6235	7.131	9.7844	7.9602	10.1161	9.2869
Y	Alcohol	ET	13GC	13GC Sess 2 6955-7150[32-bit] GG1 17b	0	0	6.5896	0	1.3873	5.5491	7.6301	1.0405	2.4277	5.5491	8.3074
Y	Alcohol	ET	15GB	15GB Sess 2 5725-5920[32-bit] GG1 20c	1.6317	7.64843	11.2589	10.1188	9.2637	12.399	9.1211	11.2589	9.8337	0	0
Y	Alcohol	ET	18GK	18GK Sess 2 3330-3520[32-bit] GG4 17a	14.4793	13.4857	10.6286	14.7429	12	11.3143	6.8571	10.2857	2.4	1.0286	0
Y	Alcohol	ET	18GK	18GK Sess 2 3330-3520[32-bit] GG4 17b	20.7703	19.5555	18.7825	19.4451	19.8868	21.6537	19.5521	20.5876	18.7236	19.2414	17.5845
Y	Alcohol	ET	18GK	18GK Sess 2 4000-4200[32-bit] GG4 19a	13.3649	13.2993	11.1995	14.1523	11.9869	10.6089	10.6089	12.5775	12.1838	12.9712	12.3806
Y	Alcohol	ET	18GK	18GK Sess 2 4000-4200[32-bit] GG4 19c	0	11.5343	10.7479	12.845	7.6022	16.515	12.845	13.8936	14.4179	13.8936	12.5829
Y	Alcohol	ET	18GK	18GK Sess 2 6800-6980[32-bit] GG4 18a	13.2423	0	0	0	0	0	0	0	0	0	0
Y	Alcohol	ET	18GK	18GK Sess 2 6800-6980[32-bit] GG4 18b	19.9493	13.2449	12.5751	11.9722	0	0	0	0	0	0	0
Y	Alcohol	ET	18GK	18GK Sess 2 6800-6980[32-bit] GG4 18c	0	3.67157	11.5655	11.5655	16.5221	14.0438	4.9566	11.0148	14.5945	10.464	15.1453
Y	Alcohol	ET	18GK	18GK Sess 2 6800-6980[32-bit] GG4 18d	12.5439	0	0	0	0	0	0	0	0	0	0
Y	Alcohol	ET	18GK	18GK Sess 2 7440-7630[32-bit] GG4 6a	0.195133	13.8536	14.6341	14.0488	11.4146	14.0488	12.5854	8.7805	4.9756	7.3171	3.8049
	Alcohol	TT	04VS	04VS Sess 2 1500-1680[32-bit] GG4 6a	0	0	0	14.6596	7.7476	12.7836	13.9498	13.5326	18.4883	18.9933	12.8818
	Alcohol	TT	04VS	04VS Sess 2 2040-2220[32-bit] GG4 17a	11.0493	6.98877	10.3467	10.6341	8.7903	12.7714	9.311	9.5694	8.7336	7.952	0
	Alcohol	TT	04VS	04VS Sess 2 2565-2765[32-bit] GG2 18a	0	12.6904	24.8756	15.4964	11.4816	14.1744	11.5657	11.0691	11.9841	11.2762	12.1137
	Alcohol	TT	04VS	04VS Sess 2 2565-2765[32-bit] GG3 6a	18.382	17.9882	17.0145	18.4675	20.5366	19.4006	18.7536	16.3527	16.3267	18.414	21.7947
	Alcohol	TT	04VS	04VS Sess 2 2565-2765[32-bit] GG4 17a	0	0	0	20.0395	13.7766	15.9876	11.5309	10.9433	14.0281	12.2409	14.0407
	Alcohol	TT	04VS	04VS Sess 2 3100-3300[32-bit] GG1 6a	13.203	4.9622	0	0	0	0	0	0	0	0	0
Y	Alcohol	TT	07JP	07JP Sess 2 3235-3440_GG1,GG3[32-bit] GG3 17a	24.5579	22.7697	22.3959	21.5103	22.3864	23.8515	23.8575	23.7695	23.7979	23.9734	24.4119
Y	Alcohol	TT	07JP	07JP Sess 2 3800-4000[32-bit] GG2 18a	24.5968	20.38	18.266	23.9311	16.438	23.784	23.0076	22.6021	22.5765	22.6212	23.3004
Y	Alcohol	TT	08DH	08DH Sess 2 3145-3340_GG1[32-bit] GG1 17a	21.3424	23.8488	27.8139	26.2668	26.3795	26.2629	24.9027	26.0875	26.4569	26.1652	23.3788
Y	Alcohol	TT	08DH	08DH Sess 2 3145-3340_GG1[32-bit] GG1 17b	0	14.0446	12.5	22.4725	17.9303	18.9853	18.3669	18.6396	16.2977	16.95	20.4552
Y	Alcohol	TT	08DH	08DH Sess 2 3145-3340_GG1[32-bit] GG2 6a	17.8655	21.7305	25.4822	22.8581	23.7535	22.5641	22.2431	22.2524	22.3827	23.4482	20.1722
Y	Alcohol	TT	08DH	08DH Sess 2 5510-5710[32-bit] GG2 18a	16.9188	22.576	21.242	22.4096	25.4883	22.2883	20.0431	24.6109	23.956	25.4948	25.4727
Y	Alcohol	TT	08DH	08DH Sess 2 6070-6270[32-bit] GG2 17a	20.28	21.8579	24.2691	21.4819	20.4569	22.0481	20.5592	22.5162	22.8719	20.6354	20.7222
Y	Alcohol	TT	08DH	08DH Sess 2 6070-6270[32-bit] GG2 17b	21.9125	26.4518	27.1176	25.6963	22.2674	23.2431	22.116	22.7905	24.7586	22.7495	20.9607
Y	Alcohol	TT	09DM	09DM Sess 2 - 2805-2990.smrx[32-bit] GG4 17a	21.4019	20.1466	22.7269	22.3706	26.7868	19.7843	23.0194	21.2974	23.8162	24.1601	21.1618
Y	Alcohol	TT	09DM	09DM Sess 2 - 3380-3580.smrx[32-bit] GG4 17b	18.1162	23.1999	24.1216	22.2092	24.4526	23.3244	20.6736	25.0385	25.0684	22.7202	14.4929
	Alcohol	TT	10NC	10NC Sess 2 6425-6625[32-bit] GG4 6a	22.875	9.39693	10.4974	0	13.9987	13.443	13.0632	14.5677	13.4761	12.0645	13.0376
	Alcohol	TT	10NC	10NC Sess 2 7040-7245[32-bit] GG4 17b	18.6978	17.6112	3.3445	0	0	0	0	0	0	0	0
	Alcohol	TT	10NC	10NC Sess 2 7550-7750[32-bit] GG4 17b	17.9272	8.57723	12.7374	20.5045	16.4844	14.4234	15.939	14.4369	12.8745	14.5154	18.5494
	Alcohol	TT	10NC	10NC Sess 2 7550-7750[32-bit] GG4 17c	16.2185	5.05817	0	0	0	0	0	0	0	0	0
Y	Alcohol	TT	13GC	13GC Sess 2 850-1035[32-bit] GG2 17a	9.50107	12.5332	16.346	14.0168	15.5481	13.4648	14.0334	14.0862	14.9363	13.8259	11.4629
Y	Alcohol	TT	15GB	15GB Sess 2 910-1090 - GG3[32-bit] GG3 17a	14.2755	18.3409	18.3097	20.444	18.5501	13.7894	16.8341	16.5705	17.7803	16.5484	20.0617
Y	Alcohol	TT	15GB	15GB Sess 2 2100-2295[32-bit] GG1 17a	15.0023	16.8336	19.3112	17.6703	12.7197	22.5296	17.956	18.7004	15.3872	19.8146	17.4032
Y	Alcohol	TT	15GB	15GB Sess 2 3910-4100[32-bit] GG1 6d	19.1801	20.7151	19.1851	20.9102	18.3009	18.528	16.8519	14.8438	17.5259	23.3222	19.4082
Y	Alcohol	TT	15GB	15GB Sess 2 6335-6540_GG1[32-bit] GG1 6a	18.1754	17.273	15.5146	16.7245	18.4461	19.1644	16.6609	19.2387	19.2388	20.1001	20.6418
Y	Alcohol	TT	15GB	15GB Sess 2 6335-6540_GG1[32-bit] GG1 6d	0	6.09107	9.4115	11.1262	12.9953	0	0	0	9.6053	14.0837	12.7193
Y	Alcohol	TT	18GK	18GK Sess 2 3330-3520[32-bit] GG2 6a	16.8708	7.17337	12.4537	10.1631	17.3468	16.0142	14.0411	16.5125	18.9728	16.4975	15.0822
	Alcohol	EP	04VS	04VS Sess 2 1500-1680[32-bit] GG4 6b	0	0	0	0	0	0	0	0	0	0	0
Y	Alcohol	EP	18GK	18GK Sess 2 7440-7630[32-bit] GG4 6c	0	10.4617	20.3818	17.9321	0	0	0	0	0	0	0
	Alcohol	IT	04VS	04VS Sess 2 3100-3300[32-bit] GG4 17a	11.3613	0	0	0	0	0	0	0	0	0	0
	Alcohol	IT	12KM	12KM Sess 1 5110-5315[32-bit] GG3 18a	0	5.2538	7.3858	11.6497	10.5838	7.3057	3.886	5.9067	8.7047	9.4819	10.8031
Y	Alcohol	IT	15GB	15GB Sess 2 910-1090 - GG1[32-bit] GG1 17a	9.6502	8.50013	13.5105	13.0068	8.0087	7.7147	8.7927	9.7727	13.3008	9.3807	11.5368
Y	Alcohol	IT	15GB	15GB Sess 2 1510-1705-GG1,GG4[32-bit] GG1 17a	5.6537	9.46997	11.2367	9.7527	8.9046	10.8127	10.8127	7.8445	8.2686	7.6325	7.2085
Y	Alcohol	IT	15GB	15GB Sess 2 1510-1705-GG1,GG4[32-bit] GG1 17d	12.2261	13.1448	12.9329	9.9647	10.1767	7.2085	7.2085	6.7845	8.2686	7.2085	5.7244
Y	Alcohol	IT	15GB	15GB Sess 2 3910-4100[32-bit] GG1 6a	12.5043	14.0965	10.867	7.2675	11.9371	15.1474	11.6452	9.3104	7.8512	12.9099	13.5909
Y	Alcohol	IT	15GB	15GB Sess 2 3910-4100[32-bit] GG1 6b	12.1928	13.9697	13.5625	13.7062	10.9035	12.9876	10.1131	11.4785	9.6819	14.6404	14.2093
Y	Alcohol	IT	15GB	15GB Sess 2 3910-4100[32-bit] GG1 6c	5.69787	8.18877	3.8385	5.2459	3.1987	10.8757	7.8049	6.5254	7.549	14.4583	10.6198
Y	Alcohol	IT	15GB	15GB Sess 2 4525-4725 - GG1[32-bit] GG1 6a	14.0646	14.4103	14.4957	15.9045	14.2396	13.9834	12.7027	12.3185	14.2396	15.3923	12.4466
Y	Alcohol	IT	15GB	15GB Sess 2 5165-5365[32-bit] GG1 6a	14.1371	13.0801	12.1496	9.5112	8.7917	8.5518	13.2289	12.6293	12.5094	14.3082	14.3082
Y	Alcohol	IT	15GB	15GB Sess 2 5165-5365[32-bit] GG1 6b	10.745	11.1821	10.0836	9.4048	9.2351	6.8593	8.2169	11.4412	9.4048	12.6291	11.2715
Y	Alcohol	IT	15GB	15GB Sess 2 5165-5365[32-bit] GG1 6c	12.0377	11.4395	10.7643	9.6126	7.4532	5.2937	9.4687	12.3479	10.7643	10.8535	10.2596
Y	Alcohol	IT	15GB	15GB Sess 2 5165-5365 - GG3[32-bit] GG3 6a	13.1402	13.8109	12.2787	9.66	12.8607	12.7443	13.268	13.6172	12.9188	9.1945	13.559
Y	Alcohol	IT	15GB	15GB Sess 2 5725-5920[32-bit] GG1 20a	13.301	14.638	16.4968	16.613	13.5925	15.5674	14.7542	16.9615	14.8704	15.7998	11.966
Y	Alcohol	IT	15GB	15GB Sess 2 5725-5920[32-bit] GG3 6a	10.7987	13.6313	14.8279	14.2036	15.0621	15.6864	13.033	12.7208	14.3597	11.7843	12.4087
Y	Alcohol	IT	16MW	16MW Sess 2 - 4890-5080[32-bit] GG2 18a	10.5375	4.28717	8.3328	8.8762	7.7894	0.5434	12.1369	11.9558	10.5066	10.8689	9.9631
Y	Alcohol	IT	16MW	16MW Sess 2 - 4890-5080[32-bit] GG2 18b	14.9053	10.2227	17.4115	14.4436	16.8179	16.0265	17.2137	16.4222	15.6308	11.8715	11.6736
Y	Alcohol	IT	16MW	16MW Sess 2 - 6045-6235[32-bit] GG1 6a	6.2439	3.2195	11.122	2.3415	10.2439	10.2439	0	0	0	0	0
Y	Alcohol	IT	17BL	17BL Sess 2 990-1160[32-bit] GG2 6a	14.1958	0.8748	0.6124	3.7616	11.8971	13.5592	12.8594	13.1218	12.5969	15.3963	16.0086
Y	Alcohol	IT	17BL	17BL Sess 2 2140-2340[32-bit] GG2 19a	14.8718	6.10723	4.9334	0	14.8219	13.9667	15.8195	13.2542	13.8242	15.1069	13.9667
Y	Alcohol	IT	17BL	17BL Sess 2 7860-8060[32-bit] GG4 6a	13.5683	2.42233	0	0	0	0	0	0	0	3.0186	3.0186
Y	Alcohol	IT	18GK	18GK Sess 2 4000-4200[32-bit] GG2 6a	0	10.6837	13.4897	13.9177	13.9177	14.3458	10.3508	13.9177	15.3445	12.0629	14.4884
Y	Alcohol	IT	18GK	18GK Sess 2 4000-4200[32-bit] GG4 19b	0	7.47307	10.6091	5.805	6.2053	8.0069	9.0077	8.4072	13.4115	13.0112	13.8118
Y	Alcohol	IT	18GK	18GK Sess 2 4000-4200[32-bit] GG4 19d	0	8.901	6.3937	11.8471	12.0352	11.6591	11.471	12.2232	12.7873	11.0949	11.283
	Alcohol	IP	12KM	12KM Sess 1 5110-5315[32-bit] GG4 21a	1.69577	15.5076	9.8985	15.3046	13.0964	10.1269	12.2589	12.5635	9.8223	10.6599	7.6904
	Alcohol	IP	12KM	12KM Sess 1 5110-5315[32-bit] GG4 21b	0	1.599	3.6114	6.0152	6.7766	7.6904	2.3604	3.731	2.4365	0.4569	0
	Alcohol	IP	12KM	12KM Sess 1 7070-7280[32-bit] GG2 17a	0	2.5707	0.617	0	0	0	0	0	0	0	0
	Alcohol	IP	12KM	12KM Sess 1 7070-7280[32-bit] GG3 18a	0	0	0	0	0	0	0	0	0	0	23.9234
	Alcohol	IP	12KM	12KM Sess 1 7070-7280[32-bit] GG3 18b	0	0	0	0	0	0	0	0	0	0	0
	Alcohol	IP	12KM	12KM Sess 1 7070-7280[32-bit] GG4 19a	0	0	0	0	0	0	0	0	0	0	0
	Alcohol	IP	12KM	12KM Sess 1 7070-7280[32-bit] GG4 19b	0	0	0	0	0	0	0	0	0	0	0
	Alcohol	IP	12KM	12KM Sess 1 7070-7280[32-bit] GG4 19c	0	0	0	0	0	0	0	0	0	0	0
	Alcohol	IP	12KM	12KM Sess 1 8440-8675[32-bit] GG4 17a	0	1.85567	0	0	0	0	0	0	0	0	0
	Alcohol	IP	12KM	12KM Sess 1 8440-8675[32-bit] GG4 17b	0	10.481	9.8734	8.0506	8.2025	12.3038	11.6962	11.0886	6.0759	9.5696	5.7722
Y	Alcohol	IP	13GC	13GC Sess 2 3620-3790 - GG2,GG3[32-bit] GG3 18a	4.09077	2.6072	0	0	0	0	0	0	0	0	0
Y	Alcohol	IP	15GB	15GB Sess 2 2100-2295[32-bit] GG1 17c	0	0	0	0	0	0	0	0	0	0	0
Y	Alcohol	IP	15GB	15GB Sess 2 3300-3495[32-bit] GG4 19a	0	3.61287	6.3513	6.8346	11.3219	6.0061	6.4894	8.6295	4.4183	11.3219	10.9767
Y	Alcohol	IP	15GB	15GB Sess 2 4525-4725 - GG1[32-bit] GG1 6b	0	0	0	0	0	0	0	0	0	0	0
Y	Alcohol	IP	15GB	15GB Sess 2 5725-5920[32-bit] GG1 20b	0	0.0483	0	0	0	0	0	0	0.1449	7.8261	0
Y	Alcohol	IP	16MW	16MW Sess 2 - 3690-3880[32-bit] GG1 6a	0	0	0	0	0	0	0	0	0	0	0
Y	Alcohol	IP	16MW	16MW Sess 2 - 4890-5080[32-bit] GG1 6a	0	0	0	0	0	0	0	0	0	0	0
Y	Alcohol	IP	17BL	17BL Sess 2 2140-2340[32-bit] GG1 6a	0	0	0	0	0	0	0	0	0	0	0
Y	Alcohol	IP	17BL	17BL Sess 2 2140-2340[32-bit] GG1 6b	1.66267	0	0	0	0	0	0	0	0	0	0
Y	Alcohol	IP	17BL	17BL Sess 2 2140-2340[32-bit] GG1 6c	0	0	0	0	0	0	0	0	0	0	0
Y	Alcohol	IP	17BL	17BL Sess 2 4675-4870[32-bit] GG3 17a	2.7972	0	0	0	0	0	0	0	0	0	0
Y	Alcohol	IP	17BL	17BL Sess 2 4675-4870[32-bit] GG4 6b	0	0	0	0	0	0	0	0	0	0	0
Y	Alcohol	IP	17BL	17BL Sess 2 7860-8060[32-bit] GG3 17a	0	0	3.6171	9.6138	9.4234	14.4683	10.0897	11.232	8.6619	7.2342	0
Y	Alcohol	IP	17BL	17BL Sess 2 7860-8060[32-bit] GG4 6b	0	0	0	0	0	0	0	0	0	0	0
Y	Alcohol	IP	17BL	17BL Sess 2 7860-8060[32-bit] GG4 6d	0	0	0	0	0	0	0	0	0	0	0
Y	Alcohol	IP	19HP	19HP Sess 2 2215-2420 GG2 17a	0	0	0	0	0	0	0	0	0	0	0
	Placebo	EP	03FR	03FR Sess 1 11040-11240 - GG1, GG4[32-bit] GG1 6b	11.7099	14.4636	0	27.0255	0	0	0	0	0	0	0
	Placebo	EP	03FR	03FR Sess 1 11040-11240 - GG3[32-bit] GG3 6a	11.7982	13.0442	0	23.1527	0	0	0	0	0	0	0
	Placebo	EP	03FR	03FR Sess 1 4190-4390 17c[32-bit] GG4 17c	34.9758	0	0	0	0	0	0	0	0	0	0
	Placebo	EP	03FR	03FR Sess 1 4190-4390[32-bit] GG1 6a	10.2439	15.0947	26.2032	0	0	0	0	0	22.4199	0	0
	Placebo	EP	03FR	03FR Sess 1 4855-5050[32-bit] GG3 17a	10.3482	5.07463	10.7463	9.5522	4.7761	27.2287	6.8657	0	18.1499	0	0
	Placebo	EP	03FR	03FR Sess 1 5630-5830[32-bit] GG1 18a	0	5.7504	0	0	21.1799	0	0	0	0	0	0
	Placebo	EP	03FR	03FR Sess 1 9870-10070 - GG3[32-bit] GG3 6b	0	15.2091	24.8297	26.6236	0	0	0	0	0	0	0
	Placebo	EP	04VS	04VS Sess 1 5390-5590[32-bit] GG4 18b	10.5447	11.5436	7.9917	5.0975	9.8551	10.5348	10.1949	11.8941	11.5543	13.9331	8.4958
	Placebo	ET	03FR	03FR Sess 1 11040-11240 - GG1, GG4[32-bit] GG1 6a	13.4025	9.63023	8.9256	12.6494	9.7849	12.9358	8.7824	13.2223	13.2223	10.7875	12.6494
	Placebo	ET	03FR	03FR Sess 1 11040-11240 - GG1, GG4[32-bit] GG4 17a	14.145	13.1186	13.3581	12.9989	13.2555	13.1528	13.0502	12.9989	13.1015	13.3581	13.1528
	Placebo	ET	03FR	03FR Sess 1 11040-11240 - GG3[32-bit] GG3 6b	17.8661	14.5677	15.1175	17.5913	15.9421	18.141	17.0415	17.3164	17.0415	16.2169	16.7667
	Placebo	ET	03FR	03FR Sess 1 4190-4390[32-bit] GG4 17a	13.7489	11.611	10.0563	13.9918	9.7647	10.7851	13.263	12.8257	12.0969	10.7851	12.8257
	Placebo	ET	03FR	03FR Sess 1 4190-4390[32-bit] GG4 17b	8.71485	11.6344	14.5577	12.6284	11.9268	12.9791	13.1545	13.5053	14.0315	13.5053	10.8744
	Placebo	ET	03FR	03FR Sess 1 5630-5830[32-bit] GG4 6a	11.4925	12.3383	12.6866	13.8806	4.6269	12.0896	0	0	0	0	0
	Placebo	ET	03FR	03FR Sess 1 8780-8980 - GG4[32-bit] GG4 17b	13.6387	12.5682	8.4902	9.7136	14.3014	14.6072	15.066	15.9835	13.078	15.9835	11.2429
	Placebo	ET	03FR	03FR Sess 1 8780-8980 - GG4[32-bit] GG4 17a	11.6475	12.0951	7.1716	10.2408	15.42	14.6527	15.42	15.9955	12.3508	14.0772	12.7345
	Placebo	ET	03FR	03FR Sess 1 8780-8980_GG1[32-bit] GG1 6a	12.195	12.2862	8.7842	9.9867	15.6388	13.2337	15.8793	15.278	14.316	17.0819	12.2716
	Placebo	ET	03FR	03FR Sess 1 8780-8980_GG1[32-bit] GG1 6b	10.8598	0	0	0	0	0	0	0	0	0	0
	Placebo	ET	03FR	03FR Sess 1 9870-10070 - GG3[32-bit] GG3 6a	17.5	15.7065	15.4891	18.75	15.6522	15.9783	18.75	18.2609	15.4891	18.587	18.75
	Placebo	ET	03FR	03FR Sess 1 9870-10070 - GG4[32-bit] GG4 6a	13.2592	22.3281	0	0	0	0	0	0	0	0	0
	Placebo	ET	03FR	03FR Sess 1 9870-10070 - GG4[32-bit] GG4 6b	15.7758	16.0821	3.6759	16.5416	14.4739	10.3385	16.7714	16.5416	6.6626	6.6626	17.0011
	Placebo	ET	04VS	04VS Sess 1 1395-1580[32-bit] GG2 18a	11.9198	17.2838	15.6448	16.9858	6.7049	17.8798	16.9858	18.3267	12.9628	16.5388	15.6448
	Placebo	ET	04VS	04VS Sess 1 2200-2400 GG2 17[32-bit] GG2 17a	0	11.193	13.0781	13.2548	14.4919	17.1429	14.6687	14.3152	8.6598	12.5479	17.6731
	Placebo	ET	04VS	04VS Sess 1 2200-2400 GG2 17[32-bit] GG4 6a	0	6.32003	3.676	8.8997	7.9323	11.2213	6.3845	6.578	10.3763	0	0
	Placebo	ET	04VS	04VS Sess 1 3210-3410[32-bit] GG2 22a	0	1.79785	1.1986	1.9976	1.1986	14.7824	9.5886	14.1832	8.7896	11.5862	7.9905
	Placebo	ET	04VS	04VS Sess 1 3210-3410[32-bit] GG2 22b	0	0.83985	1.8476	7.0546	1.0078	14.1091	11.7576	13.9412	11.7576	10.7498	5.8788
	Placebo	ET	04VS	04VS Sess 1 3210-3410[32-bit] GG4 6b	17.1293	8.56423	13.9088	11.5907	10.2384	15.4542	14.2952	16.4201	14.6815	12.9429	11.3975
	Placebo	ET	04VS	04VS Sess 1 3210-3410[32-bit] GG4 6c	0	0.805667	2.4171	2.6588	0.9668	11.1184	7.7346	11.1184	9.9099	9.1289	3.3825
	Placebo	ET	04VS	04VS Sess 1 5390-5590[32-bit] GG2 6a	0	0	9.1882	8.4133	12.5092	15.1661	12.8413	11.4022	14.059	15.6089	9.8524
	Placebo	ET	04VS	04VS Sess 1 5390-5590[32-bit] GG4 18a	0	0	2.7097	3.0968	9.2903	10.8387	5.0323	3.0968	3.871	12	7.6551
	Placebo	ET	04VS	04VS Sess 1 7650-7850[32-bit] GG2 18a	15.0819	7.0372	1.8724	1.0821	1.2797	3.2554	0	0	6.8117	11.8555	11.9827
	Placebo	ET	04VS	04VS Sess 1 7650-7850[32-bit] GG4 17a	16.387	12.3294	13.2075	13.152	15.3191	12.9297	13.4854	16.9861	16.5416	17.9864	17.7085
	Placebo	ET	04VS	04VS Sess 1 9760-9960[32-bit] GG4 18a	0	5.8802	10.2532	6.4557	15.7595	13.1013	10.2532	11.5823	6.4557	9.1139	7.4051
	Placebo	ET	05YW	05YW Sess 1 5550-5750[32-bit] GG1 6a	17.459	14.9342	13.9332	12.9222	12.4819	10.4499	13.9332	12.7721	16.5356	13.7901	13.3527
Y	Placebo	ET	07JP	07JP Sess 1 2190-2375.smr[32-bit] GG3 6a	11.3027	9.1571	7.931	9.7701	11.2644	9.5402	8.9655	12.2989	10.5747	9.0805	11.954
Y	Placebo	ET	07JP	07JP Sess 1 2700-2910[32-bit] GG1 6a	0	3.59683	4.922	3.4075	0	0	0	0	0	0	0
Y	Placebo	ET	07JP	07JP Sess 1 3220-3430[32-bit] GG4 6a	0	0	0	0	0	0.2927	0.5854	1.1707	0.878	18.8912	0
Y	Placebo	ET	07JP	07JP Sess 1 3750-3955.smr[32-bit] GG3 17a	12.551	10.3616	7.772	10.5699	9.6373	6.2176	3.4197	4.9741	8.3938	10.2591	10.8808
Y	Placebo	ET	07JP	07JP Sess 1 3750-3955.smr[32-bit] GG3 17b	8.72483	1.4765	3.2215	1.6107	0.8054	0	0	0	0	0	0
Y	Placebo	ET	07JP	07JP Sess 1 4820-5025.smr[32-bit] GG3 6a	8.72693	8.237	6.9697	8.9104	10.2446	12.5491	12.0639	10.1233	8.7891	8.1826	10.4871
Y	Placebo	ET	07JP	07JP Sess 1 4820-5025.smr[32-bit] GG4 17a	10.9677	11.6129	11.4474	9.8684	13.4211	16.1842	16.9737	10.2632	15	17.7632	16.1842
Y	Placebo	ET	07JP	07JP Sess 1 5860-6070[32-bit] GG3 6a	12.9621	9.14343	12.1016	10.9721	13.5538	15.6514	11.4562	11.6175	15.8127	13.2311	0
Y	Placebo	ET	08DH	08DH Sess 1 1355-1540[32-bit] GG1 6b	15.7721	11.3834	10.1794	10.4124	8.5482	9.7134	13.2088	15.4226	14.2574	14.1409	13.7914
Y	Placebo	ET	08DH	08DH Sess 1 2510-2700[32-bit] GG1 6a	14.3852	13.4898	13.6177	11.9548	14.0015	15.0249	16.0482	14.6411	13.7457	15.1528	13.4898
Y	Placebo	ET	08DH	08DH Sess 1 3690-3890(GG3)[32-bit] GG3 18a	0	12.7593	10.1803	10.1803	11.7615	12.909	11.4746	11.4746	6.3111	11.3312	9.0363
Y	Placebo	ET	08DH	08DH Sess 1 3690-3890(GG3)[32-bit] GG3 18c	0	6.63413	2.3415	8.7805	9.9512	8.1951	8.1951	3.2195	0	0	0
Y	Placebo	ET	08DH	08DH Sess 1 4810-5010[32-bit] GG1 6a	0	6.58845	12.8631	10.667	13.1769	15.373	15.2487	15.3838	15.5188	15.7888	17.8138
Y	Placebo	ET	09DM	09DM Sess 1 3070-3280[32-bit] GG4 6a	15.8749	14.0128	14.7577	11.9645	13.268	13.0818	13.8266	14.199	13.0818	8.6127	0
Y	Placebo	ET	09DM	09DM Sess 1 3645-3850[32-bit] GG2 20a	13.7987	14.9512	16.5648	11.897	16.3919	19.3309	18.1207	18.2936	13.9715	7.2292	14.3173
Y	Placebo	ET	09DM	09DM Sess 1 6440-6650[32-bit] GG4 18a	17.0274	12.7443	11.7246	14.7839	16.0076	18.863	15.5997	17.8432	12.7443	13.7641	13.9681
Y	Placebo	ET	09DM	09DM Sess 1 7590-7800[32-bit] GG3 17a	8.8856	11.452	7.4823	13.2379	10.6479	4.8923	11.5112	8.9212	5.4678	8.6334	9.4967
Y	Placebo	ET	15GB	15GB Sess 1 2430-2640[32-bit] GG2 18a	16.2694	15.252	15.2035	13.75	14.1861	15.3488	14.9128	16.2209	15.7849	15.4215	15.3488
Y	Placebo	ET	15GB	15GB Sess 1 4895-5100[32-bit] GG2 21a	17.3818	17.7539	16.5814	11.8917	15.9114	17.0839	16.9164	20.0987	12.7291	12.2267	16.7489
Y	Placebo	ET	15GB	15GB Sess 1 4895-5100[32-bit] GG2 21b	15.9273	16.5964	14.2721	11.2082	13.7438	15.8568	15.9625	18.815	11.9477	11.6308	14.1664
Y	Placebo	ET	15GB	15GB Sess 1 4895-5100[32-bit] GG2 21c	16.8168	16.8539	14.9238	12.3627	15.2579	14.7011	15.0352	17.5963	14.1443	13.1422	15.2579
Y	Placebo	ET	15GB	15GB Sess 1 4895-5100[32-bit] GG4 19a	13.3825	12.6374	10.951	14.8335	14.1276	12.7158	14.1276	15.4218	13.1864	13.3041	9.7745
Y	Placebo	ET	16MW	16MW Sess 1 6930-7130[32-bit] GG4 20b	16.1351	16.8339	14.4754	13.6892	15.3926	18.0131	16.9649	15.7857	19.4544	19.3234	16.4408
Y	Placebo	ET	17BL	17BL Sess 1 2180-2360[32-bit] GG1 18b	17.8416	12.4754	11.6498	15.0897	11.237	16.1905	17.1536	15.6401	12.4754	9.3107	11.925
Y	Placebo	ET	17BL	17BL Sess 1 2780-2960_GG1,GG2[32-bit] GG1 18a	21.4285	18.0501	16.8006	19.478	19.9064	21.4057	23.0122	21.4057	20.549	15.6225	15.7296
Y	Placebo	ET	17BL	17BL Sess 1 2780-2960_GG1,GG2[32-bit] GG1 18b	15.814	0	0	0	0	0	0	0	0	0	0
Y	Placebo	ET	17BL	17BL Sess 1 2780-2960_GG1,GG2[32-bit] GG1 18c	15.542	13.6046	14.1521	15.0366	13.2676	14.9103	16.1738	16.0475	14.1521	13.8994	11.2459
Y	Placebo	ET	17BL	17BL Sess 1 2780-2960_GG1,GG2[32-bit] GG2 24a	16.8834	13.7266	14.7081	14.8673	14.5489	14.9469	15.7427	15.4244	15.4244	13.8327	12.7185
Y	Placebo	ET	17BL	17BL Sess 1 5705-5865_GG2[32-bit] GG2 6a	15.5198	16.014	15.3377	15.2215	17.9097	16.9609	16.3284	15.6959	17.4353	16.0121	15.854
Y	Placebo	ET	17BL	17BL Sess 1 5705-5865_GG2[32-bit] GG2 6b	14.9276	15.8139	16.6434	15.5546	17.1101	15.7102	15.2435	15.2435	17.7323	15.7102	16.799
Y	Placebo	ET	17BL	17BL Sess 1 5705-5865_GG2[32-bit] GG2 6c	14.4424	17.6442	18.4198	17.5737	17.9968	16.3044	16.6217	16.516	18.7372	16.1987	16.4102
Y	Placebo	ET	17BL	17BL Sess 1 6420-6620[32-bit] GG2 6a	15.4589	12.4136	11.9824	9.1526	14.8929	13.761	13.5185	12.71	14.8121	14.6504	14.9738
Y	Placebo	ET	18GK	18GK Sess 1 4700-4870[32-bit] GG2 17a	12.5196	10.6567	0	0	0	0	0	0	0	0	0
Y	Placebo	ET	18GK	18GK Sess 1 5240-5395_GG3[32-bit] GG3 6a	0	11.9088	11.6065	11.4252	10.1557	7.6168	4.3525	0	0	0	0
Y	Placebo	ET	19HP	19HP Sess 1 3090-3280_GG2,GG4[32-bit] GG4 17a	12.663	9.93627	9.3518	8.2359	11.5835	12.2211	14.2933	11.5835	12.3805	12.3805	10.627
	Placebo	IP	05YW	05YW Sess 1 3510-3660_GG3[32-bit] GG3 17a	0	0	0	0	0	0	0	0	0	0	0
	Placebo	IP	05YW	05YW Sess 1 3510-3660_GG3[32-bit] GG3 17b	0	0	0	2.9824	0	0	0	0	0	0	0
	Placebo	IP	05YW	05YW Sess 1 3510-3660_GG3[32-bit] GG3 17c	0	0	0	2.6087	0	0	0	0	0	0	0
	Placebo	IP	05YW	05YW Sess 1 6140-6340[32-bit] GG3 6a	0	0	0	0	0	0	0	0	0	0	0
Y	Placebo	IP	08DH	08DH Sess 1 4240-4440 -GG1 Units 1-4[32-bit] GG1 6b	0	14.2567	16.7352	18.1005	19.3794	13.4425	12.4716	12.3617	14.3897	13.0783	13.9257
Y	Placebo	IP	08DH	08DH Sess 1 4240-4440 GG4[32-bit] GG4 18b	0	10.6411	17.3233	18.798	19.6691	13.231	8.1687	11.851	12.0577	0	0
Y	Placebo	IP	08DH	08DH Sess 1 4240-4440 GG4[32-bit] GG4 18c	0	10.3065	14.6927	16.7807	18.2031	3.5659	0	0	0	0	0
Y	Placebo	IP	15GB	15GB Sess 1 1800-1990_GG1[32-bit] GG1 17b	0	0.826633	0	0	0	0	0	0	0	0	0
Y	Placebo	IP	15GB	15GB Sess 1 4260-4470[32-bit] GG1 18a	0	14.8017	9.5561	10.797	10.6462	9.7765	2.6013	0	4.1233	0	0
Y	Placebo	IP	16MW	16MW Sess 1 3140-3330[32-bit] GG1 18a	0	0	0	0	0	0	0	0	0	0	0
Y	Placebo	IP	16MW	16MW Sess 1 3140-3330[32-bit] GG2 19b	0	0	0	0	0	0	0	0	0	0	0
Y	Placebo	IP	16MW	16MW Sess 1 3140-3330[32-bit] GG3-4 17a	0	0	0	0	0	0	0	0	0	0	0
Y	Placebo	IP	16MW	16MW Sess 1 5025-5230[32-bit] GG1 18a	0	0	0	0	9.2903	1.9355	0	0	0	0	0
Y	Placebo	IP	16MW	16MW Sess 1 5025-5230[32-bit] GG3-4 17a	0	0	0	0	12.5153	13.6196	0	23.7744	0	0	0
Y	Placebo	IP	16MW	16MW Sess 1 6930-7130[32-bit] GG1 17a	0	0	0	0	0	0	0	0	0	0	0
Y	Placebo	IP	16MW	16MW Sess 1 6930-7130[32-bit] GG2 18a	0	0	0	0	0	0	0	0	0	0	0
Y	Placebo	IP	16MW	16MW Sess 1 6930-7130[32-bit] GG3 19a	0	0	0	0	0	0	0	0	0	0	0
Y	Placebo	IP	16MW	16MW Sess 1 6930-7130[32-bit] GG4 20c	0	0	0	0	0	0	0	0	0	0	0
Y	Placebo	IP	16MW	16MW Sess 1 7510-7710[32-bit] GG1 17a	0	0	0	0	0	0	0	0	0	0	0
Y	Placebo	IP	16MW	16MW Sess 1 7510-7710[32-bit] GG2 18a	0	0	1.9932	5.0937	12.1807	14.6168	0	0	0	0	0
Y	Placebo	IP	16MW	16MW Sess 1 7510-7710[32-bit] GG2 18b	0	0	0	0	0	0	0	0	0	0	0
Y	Placebo	IP	19HP	19HP Sess 1 3090-3280_GG2,GG4[32-bit] GG2 6a	0	0	0	0	0	0	0	0	0	0	0
Y	Placebo	IP	19HP	19HP Sess 1 4390-4590[32-bit] GG2 6a	0	0	0	0	0	0	0	0	0	0	0
Y	Placebo	IP	19HP	19HP Sess 1 5165-5345[32-bit] GG2 17a	0	0	0	0	0	0	0	0	0	0	0
Y	Placebo	IP	19HP	19HP Sess 1 5965-6170[32-bit] GG2 6a	0	0	0	0	0	0	0	0	0	0	0
Y	Placebo	IP	19HP	19HP Sess 1 7410-7610[32-bit] GG2 6a	0	3.29223	2.6535	9.2871	0	0	0	0	0	0	0
	Placebo	IT	04VS	04VS Sess 1 2200-2400[32-bit] GG3 18a/19a	8.36703	3.81893	0	0	0	0	0	0	0	0	0
	Placebo	IT	04VS	04VS Sess 1 9245-9445[32-bit] GG3 6a	0	2.90747	7.0233	4.1913	8.3826	4.6444	8.0428	7.1795	5.4374	7.2498	9.8552
Y	Placebo	IT	08DH	08DH Sess 1 1875-2060[32-bit] GG1 6a	0	0.3145	1.5096	10.7561	11.4225	10.1329	0	0	1.2896	11.6068	5.8955
Y	Placebo	IT	08DH	08DH Sess 1 1875-2060[32-bit] GG1 6b	0	0.532933	8.7205	11.7727	14.2436	13.5168	10.0286	9.8833	11.3367	14.6796	10.9007
Y	Placebo	IT	08DH	08DH Sess 1 3690-3890(GG1)[32-bit] GG1 6a	0	9.70953	14.3359	16.3989	16.3989	15.6487	12.6479	13.023	11.7101	13.2105	8.1466
Y	Placebo	IT	08DH	08DH Sess 1 3690-3890(GG1)[32-bit] GG1 6b	0	11.4865	8.4563	13.3187	12.9172	9.8407	12.1788	9.9638	8.9793	10.456	9.3485
Y	Placebo	IT	08DH	08DH Sess 1 3690-3890(GG3)[32-bit] GG3 18b	0	5.95123	10.5591	10.2658	5.1329	8.9459	11.2924	1.4665	7.4794	2.6398	6.7461
Y	Placebo	IT	08DH	08DH Sess 1 4810-5010[32-bit] GG3 17a	0	7.00587	7.9099	9.9438	0	0	0	0	0	0	0
Y	Placebo	IT	13GC	13GC Sess 1 2110-2300 - GG3[32-bit] GG3-4 18a	11.7626	9.89633	8.9259	9.7097	9.2618	9.8217	11.2774	9.4858	10.4936	8.7019	7.4702
Y	Placebo	IT	13GC	13GC Sess 1 3290-3490 - GG3[32-bit] GG3-4 18a	7.34427	8.71983	12.833	6.0874	12.1749	13.4911	13.3266	14.6428	10.0361	10.2006	10.3651
Y	Placebo	IT	13GC	13GC Sess 1 4005-4205 - GG3[32-bit] GG3-4 18a	11.0018	10.4541	4.6189	10.0777	11.5474	10.9175	14.2767	11.1755	11.1274	9.0279	13.3196
Y	Placebo	IT	15GB	15GB Sess 1 1200-1380_GG1[32-bit] GG1 17b	0	7.38373	10.6269	13.8076	9.13	9.5042	4.2653	2.5814	6.5106	9.3171	14.5561
Y	Placebo	IT	15GB	15GB Sess 1 1800-1990_GG1[32-bit] GG1 17c	3.11813	10.3413	14.7552	12.6743	10.5935	0	6.2426	8.5126	10.4043	6.9993	5.1076
Y	Placebo	IT	15GB	15GB Sess 1 2430-2640[32-bit] GG1 17a	8.1107	10.455	10.8766	8.8739	9.0847	6.6603	9.0847	7.609	10.982	10.8766	8.136
Y	Placebo	IT	15GB	15GB Sess 1 2430-2640[32-bit] GG1 17b	12.9978	16.524	16.6773	14.3776	12.5379	13.4578	15.9107	15.2975	16.9839	16.524	15.1442
Y	Placebo	IT	16MW	16MW Sess 1 5025-5230[32-bit] GG2 19a	0	0	0	0	0	11.2258	11.6129	13.1613	14.3226	11.6129	6.9677
	Placebo	TT	03FR	03FR Sess 1 4855-5050[32-bit] GG4 6a	18.8635	19.3918	19.0569	20.2091	13.2292	19.1298	19.3754	14.9886	16.6337	17.4887	20.127
	Placebo	TT	03FR	03FR Sess 1 8780-8980 - GG4[32-bit] GG4 17c	16.8386	18.4917	25.2388	20.4153	19.1368	20.9606	19.6388	21.4728	19.6435	20.1129	20.9892
	Placebo	TT	03FR	03FR Sess 1 8780-8980[32-bit] GG3 17a	15.9391	18.071	14.9239	14.9239	16.4467	18.2741	24.5053	22.4466	21.6445	22.8475	16.1421
	Placebo	TT	04VS	04VS Sess 1 2200-2400[32-bit] GG2 17d	0	8.23033	13.9229	14.1546	12.2905	13.0268	11.2705	14.9762	11.2203	0	0
	Placebo	TT	04VS	04VS Sess 1 3210-3410[32-bit] GG4 6a	16.1437	12.1088	19.1643	16.4967	19.6471	19.4224	19.7639	20.1531	20.3678	18.0827	19.3444
	Placebo	TT	04VS	04VS Sess 1 5390-5590[32-bit] GG3 17a	12.2601	10.4987	11.9918	11.9368	10.7357	11.0126	11.4029	12.1724	12.422	12.2621	14.4544
	Placebo	TT	04VS	04VS Sess 1 8710-8910[32-bit] GG3 6a	9.2857	5.7791	3.0952	1.9048	5.625	9.8747	8.9063	11.25	13.0459	12.8283	13.1739
	Placebo	TT	04VS	04VS Sess 1 9245-9445[32-bit] GG4 17a	19.275	16.4661	16.3406	11.5386	19.4487	18.5528	20.6249	20.3391	19.9536	20.766	20.551
	Placebo	TT	04VS	04VS Sess 1 9760-9960[32-bit] GG3 17a	13.0615	13.5572	9.396	14.7249	11.2612	10.8558	12.5889	11.7055	13.1069	9.3769	11.0748
Y	Placebo	TT	07JP	07JP Sess 1 1650-1830[32-bit] GG3 6a	20.4912	22.0351	25.2663	23.3677	20.6855	18.818	20.4383	20.7584	19.6622	23.265	0
Y	Placebo	TT	08DH	08DH Sess 1 4240-4440 -GG1 Units 1-4[32-bit] GG1 6a	16.7533	21.8391	23.1093	27.475	24.2278	16.2753	20.3059	20.2037	23.633	21.454	24.8557
Y	Placebo	TT	08DH	08DH Sess 1 4240-4440 -GG1 Units 1-4[32-bit] GG1 6c	14.7585	19.668	17.5934	15.55	22.0789	16.6879	8.0783	0	16.2835	14.5536	13.1077
Y	Placebo	TT	08DH	08DH Sess 1 4240-4440 -GG1 Units 1-4[32-bit] GG1 6d	0	6.1064	20.5618	24.5548	19.8114	16.4393	18.5707	20.0801	20.1264	18.4789	21.9065
Y	Placebo	TT	08DH	08DH Sess 1 4240-4440 GG4[32-bit] GG4 18a	0	13.9283	16.6647	17.2813	15.5486	17.1557	13.5045	9.5688	13.7028	12.0908	14.6517
Y	Placebo	TT	09DM	09DM Sess 1 1910-2110[32-bit] GG1 6a	16.8705	14.3817	13.6616	17.701	21.1026	14.6738	17.2036	14.6368	15.1925	17.2598	14.638
Y	Placebo	TT	09DM	09DM Sess 1 2455-2640[32-bit] GG1 6a	12.5852	12.1758	10.7801	15.5793	14.1819	16.2997	12.9668	13.9402	27.369	76.6867	17.8772
Y	Placebo	TT	09DM	09DM Sess 1 2455-2640[32-bit] GG4 18a	22.4968	23.341	21.1693	23.898	23.9851	22.0104	21.9327	24.5532	20.6614	18.6708	19.1686
Y	Placebo	TT	09DM	09DM Sess 1 3645-3850[32-bit] GG1 6a	14.8958	16.0668	16.8712	20.8307	10.2561	12.3417	7.1114	10.8681	8.5302	15.2723	14.6158
Y	Placebo	TT	09DM	09DM Sess 1 4230-4430[32-bit] GG1 6a	10.712	12.8065	12.672	13.6147	24.8728	26.5763	17.2075	12.2552	18.7525	25.8398	11.6184
Y	Placebo	TT	09DM	09DM Sess 1 4230-4430[32-bit] GG2 17a	23.0661	22.0501	22.4727	22.5052	23.8705	24.5091	22.3283	19.7069	24.7571	18.447	21.2721
Y	Placebo	TT	09DM	09DM Sess 1 5310-5510[32-bit] GG4 17a	23.0499	21.5869	21.5451	20.5154	22.0429	23.9742	22.9401	20.7913	23.7625	24.2038	21.8782
Y	Placebo	TT	09DM	09DM Sess 1 5870-6065[32-bit] GG1 6a	13.8133	11.0001	11.4649	13.2108	14.5798	9.2473	10.8419	16.738	7.7271	16.5615	13.8178
Y	Placebo	TT	09DM	09DM Sess 1 6440-6650[32-bit] GG1 6a	37.2275	16.7111	11.4797	13.8551	14.3073	13.5506	16.7291	21.8029	14.7493	23.0374	22.6012
Y	Placebo	TT	09DM	09DM Sess 1 7590-7800[32-bit] GG1 6a	13.8873	12.8235	10.7643	11.5692	12.4867	12.7065	9.0903	15.4321	10.6692	10.2215	13.4851
Y	Placebo	TT	09DM	09DM Sess 1 8200-8410[32-bit] GG1 6a	14.0853	5.51647	7.2877	0	12.4844	8.8417	10.3306	5.685	0	0	0
Y	Placebo	TT	09DM	09DM Sess 1 8200-8410[32-bit] GG2 17a	0	23.448	24.9358	23.8767	26.0293	24.7936	23.4969	22.9675	21.9209	25.6171	20.9402
Y	Placebo	TT	15GB	15GB Sess 1 1200-1380_GG1[32-bit] GG1 17a	15.9987	20.1427	21.8107	21.3151	18.1714	18.2421	14.7261	19.1161	20.9357	18.0965	23.8732
Y	Placebo	TT	15GB	15GB Sess 1 1200-1380_GG1[32-bit] GG1 17c	0	3.8548	0	7.0922	0	0	0	0	0	0	0
Y	Placebo	TT	15GB	15GB Sess 1 1800-1990_GG1[32-bit] GG1 17a	19.3106	20.0968	23.5989	20.1476	18.18	13.5332	21.801	16.1145	22.1664	17.0657	18.6433
Y	Placebo	TT	15GB	15GB Sess 1 1800-1990_GG1[32-bit] GG1 17d	16.055	15.5441	15.8339	13.1569	10.4646	0	10.101	0	12.7022	0	0
Y	Placebo	TT	15GB	15GB Sess 1 1800-1990_GG1[32-bit] GG1 18a	7.83537	12.6617	11.4353	11.2297	0	0	0	0	6.8353	0	0
Y	Placebo	TT	15GB	15GB Sess 1 2430-2640[32-bit] GG2 18b	18.5938	19.4567	19.8115	16.5608	16.8927	20.0908	19.3856	19.0185	19.0723	18.2191	18.4102
Y	Placebo	TT	16MW	16MW Sess 1 3140-3330[32-bit] GG2 19a	0	0	0	0	12.589	11.2831	13.0048	13.9186	12.2061	13.8923	11.3476
Y	Placebo	TT	17BL	17BL Sess 1 2180-2360[32-bit] GG1 18a	27.6099	26.5068	24.02	25.725	27.8685	25.2552	31.2227	26.2512	23.2712	21.1994	22.769
Y	Placebo	TT	17BL	17BL Sess 1 2780-2960_GG1,GG2[32-bit] GG2 24b	21.7687	19.8699	21.5621	21.3909	20.8522	22.293	21.1793	20.9207	23.1411	21.3126	17.7296
Y	Placebo	TT	17BL	17BL Sess 1 6420-6620[32-bit] GG2 6b	13.8884	0	0	0	0	0	0	0	0	0	0
Y	Placebo	TT	18GK	18GK Sess 1 7460-7660[32-bit] GG2 17a	17.3769	15.1843	20.5005	16.2683	18.6298	14.9312	16.2033	16.1382	14.3778	13.7247	11.3996
Y	Placebo	TT	18GK	18GK Sess 1 7460-7660[32-bit] GG2 17b	15.708	0	0	0	0	0	0	0	0	0	0
Y	Placebo	TT	19HP	19HP Sess 1 3800-4000[32-bit] GG2 6a	16.0688	16.1766	16.0241	16.6392	14.4887	6.4103	0	5.5432	0	0	0
